# Supplementary material for: Trypanosoma cruzi Genomic Variability: Array Comparative Genomic Hybridization Analysis of Clone and Parental Strain
Source: Front Cell Infect Microbiol. 2022 Mar 25;12:760830. doi: 10.3389/fcimb.2022.760830 (PMC8992781; doi:10.3389/fcimb.2022.760830)
Supplement: Supplementary file 11 [file Table_1.xlsx]

## Sheet: Planilha1
		Supplementary Table S1: Links to download T. cruzi reference genome
		Genome		Link
		CL Brener Esmeraldo-like haplotype-S Genome/Annotated CDSs, Proteins and Transcripts		https://tritrypdb.org/common/downloads/release-9.0/TcruziCLBrenerEsmeraldo-like/fasta/data/
		CL Brener Non Esmeraldo-like haplotype-P Genome/Annotated CDSs, Proteins and Transcripts		https://tritrypdb.org/common/downloads/release-9.0/TcruziCLBrenerNon-Esmeraldo-like/fasta/data/
