# Supplementary material for: Trypanosoma cruzi Genomic Variability: Array Comparative Genomic Hybridization Analysis of Clone and Parental Strain
Source: Front Cell Infect Microbiol. 2022 Mar 25;12:760830. doi: 10.3389/fcimb.2022.760830 (PMC8992781; doi:10.3389/fcimb.2022.760830)
Supplement: Supplementary file 12 [file Table_2.xlsx]

## Sheet: Plan1
Supplementary Table S2: Detailed features of CNVs detected by aCGH in the clone D11. Chromosomal regions with gain or loss present in clone D11 are indicated ( ×). The reference chromosomes (Chr) from CLB are indicated by its number and haplotype, (S) for Esmeraldo-like or non (P) for non-Esmeraldo-like haplotypes. Columns: 1st and 2nd, size (nt) and name of CLB chromosome; 3rd and 4th, CNV posit…
Chromosome Size	Chromosome Name	Start	Stop	Amplification/DNA gain	Deletion/ DNA loss	Alteration Size	No of Probes	Sample
77958	chr01P	2985	45076		x	42092	35	clone_D11
77958	chr01S	100	44252		x	44153	48	clone_D11
151740	chr02P	92223	98223	x		6001	6	clone_D11
151740	chr02P	104291	110291		x	6001	5	clone_D11
151740	chr02S	29243	35337	x		6095	6	clone_D11
151740	chr02S	112353	117153		x	4801	5	clone_D11
151740	chr02S	137687	141347	x		3661	4	clone_D11
196644	chr03P	100	3760		x	3661	4	clone_D11
196644	chr03P	4900	9760		x	4861	5	clone_D11
196644	chr03S	14014	61297		x	47284	66	clone_D11
196644	chr03S	188771	194971	x		6201	5	clone_D11
200401	chr04S	179454	184390	x		4937	4	clone_D11
227319	chr05P	196672	207683		x	11012	10	clone_D11
227319	chr05S	96876	103011		x	6135	6	clone_D11
227319	chr05S	158600	193366		x	34767	28	clone_D11
389024	chr06P	8592	128491		x	119900	98	clone_D11
389024	chr06P	132164	169517		x	37354	36	clone_D11
389024	chr06P	171977	266477		x	94501	78	clone_D11
389024	chr06P	268937	344228		x	75292	86	clone_D11
389024	chr06P	298159	358708		x	60550	77	clone_D11
389024	chr06S	9760	124800		x	115041	96	clone_D11
389024	chr06S	128524	348838		x	220315	257	clone_D11
389024	chr06S	271028	351238		x	80211	143	clone_D11
389024	chr06S	377916	387695		x	9780	9	clone_D11
391095	chr07P	52669	80442		x	27774	24	clone_D11
391095	chr07P	112446	120920		x	8475	7	clone_D11
391095	chr07P	249456	254256		x	4801	5	clone_D11
391095	chr07P	377222	384509		x	7288	6	clone_D11
391095	chr07S	51889	54350	x		2462	4	clone_D11
391095	chr07S	83442	89509		x	6068	7	clone_D11
391095	chr07S	145294	148964		x	3671	4	clone_D11
393423	chr08P	8629	29283		x	20655	17	clone_D11
393423	chr08P	30423	35358		x	4936	5	clone_D11
393423	chr08P	194672	205545	x		10874	10	clone_D11
393423	chr08S	100	7360		x	7261	9	clone_D11
509634	chr09P	18454	22115	x		3662	5	clone_D11
509634	chr09P	50085	54885		x	4801	4	clone_D11
509634	chr09P	404558	434745	x		30188	26	clone_D11
509634	chr09S	31388	58150		x	26763	23	clone_D11
509634	chr09S	393736	416836	x		23101	4	clone_D11
518846	chr10P	13300	16960		x	3661	4	clone_D11
518846	chr10P	20545	32651	x		12107	11	clone_D11
518846	chr10P	468557	517317		x	48761	41	clone_D11
518846	chr10S	30237	36297	x		6061	6	clone_D11
518846	chr10S	47074	50769	x		3696	4	clone_D11
518846	chr10S	235608	255333	x		19726	12	clone_D11
518846	chr10S	476658	496136		x	19479	17	clone_D11
526140	chr11P	238363	254720	x		16358	11	clone_D11
526140	chr11P	433875	494116		x	60242	132	clone_D11
526140	chr11P	498858	514540		x	15683	14	clone_D11
526140	chr11S	274	37640	x		37367	34	clone_D11
526140	chr11S	56968	59442	x		2475	4	clone_D11
526140	chr11S	69071	111401		x	42331	35	clone_D11
526140	chr11S	252011	258094	x		6084	6	clone_D11
526140	chr11S	503778	523077		x	19300	17	clone_D11
533093	chr12P	77751	95876		x	18126	16	clone_D11
533093	chr12P	99484	236170	x		136687	90	clone_D11
533093	chr12P	237430	247587		x	10158	7	clone_D11
533093	chr12P	251129	451654		x	200526	189	clone_D11
533093	chr12P	451654	461314		x	9661	9	clone_D11
533093	chr12P	461314	469776		x	8463	7	clone_D11
533093	chr12P	483048	527608		x	44561	37	clone_D11
533093	chr12S	100	8575		x	8476	8	clone_D11
533093	chr12S	9715	18181	x		8467	8	clone_D11
533093	chr12S	96882	179876	x		82995	83	clone_D11
533093	chr12S	179876	223436	x		43561	36	clone_D11
533093	chr12S	228176	234335	x		6160	6	clone_D11
533093	chr12S	251096	448176		x	197081	176	clone_D11
533093	chr12S	450664	463417		x	12754	7	clone_D11
533093	chr12S	469357	476676		x	7320	7	clone_D11
558364	chr13P	373240	379936		x	6697	4	clone_D11
558364	chr13P	379937	406650	x		26714	21	clone_D11
558364	chr13P	415285	474489	x		59205	56	clone_D11
558364	chr13S	11738	22832		x	11095	11	clone_D11
558364	chr13S	352360	375317	x		22958	18	clone_D11
558364	chr13S	375318	379180		x	3863	4	clone_D11
558364	chr13S	379181	475473	x		96293	79	clone_D11
558364	chr13S	476613	525020		x	48408	41	clone_D11
558364	chr13S	543117	556377		x	13261	12	clone_D11
598625	chr14P	17189	22183	x		4995	5	clone_D11
598625	chr14P	198261	235816	x		37556	32	clone_D11
598625	chr14P	245571	248969	x		3399	16	clone_D11
598625	chr14P	424242	427902	x		3661	4	clone_D11
598625	chr14P	576831	596321		x	19491	17	clone_D11
598625	chr14S	30616	34470		x	3855	4	clone_D11
598625	chr14S	195358	198958		x	3601	4	clone_D11
598625	chr14S	428194	435334	x		7141	6	clone_D11
598625	chr14S	576927	582987		x	6061	6	clone_D11
612853	chr15P	164948	194031		x	29084	25	clone_D11
612853	chr15P	250632	270016		x	19385	17	clone_D11
612853	chr15P	292944	305330	x		12387	11	clone_D11
612853	chr15P	465736	483846	x		18111	16	clone_D11
612853	chr15P	528498	532158	x		3661	4	clone_D11
612853	chr15P	546746	550346		x	3601	4	clone_D11
612853	chr15P	606126	609786		x	3661	4	clone_D11
612853	chr15S	116649	129861		x	13213	12	clone_D11
612853	chr15S	135861	144321		x	8461	8	clone_D11
612853	chr15S	145461	149121	x		3661	4	clone_D11
646207	chr16P	86447	105742		x	19296	16	clone_D11
646207	chr16P	108237	112977		x	4741	4	clone_D11
646207	chr16P	158874	162534		x	3661	4	clone_D11
646207	chr16P	392925	405019	x		12095	11	clone_D11
646207	chr16P	463684	468587		x	4904	4	clone_D11
646207	chr16P	631626	637697		x	6072	6	clone_D11
646207	chr16S	107574	110039		x	2466	4	clone_D11
646207	chr16S	564671	587786		x	23116	20	clone_D11
648584	chr17P	100	37766		x	37667	32	clone_D11
648584	chr17P	40235	97112		x	56878	47	clone_D11
648584	chr17P	118867	157024		x	38158	31	clone_D11
648584	chr17P	309898	318388		x	8491	8	clone_D11
648584	chr17P	530563	555849	x		25287	53	clone_D11
648584	chr17P	633732	638592	x		4861	5	clone_D11
648584	chr17S	10937	27939		x	17003	15	clone_D11
648584	chr17S	31640	48707		x	17067	15	clone_D11
648584	chr17S	115806	152140		x	36334	30	clone_D11
648584	chr17S	522181	552567	x		30387	26	clone_D11
655081	chr18P	66687	73989		x	7303	7	clone_D11
655081	chr18P	175483	188727		x	13245	12	clone_D11
655081	chr18P	493605	499755	x		6151	6	clone_D11
655081	chr18S	11025	47506		x	36482	31	clone_D11
655081	chr18S	49499	73108		x	23610	20	clone_D11
655081	chr18S	79168	83970		x	4803	4	clone_D11
655081	chr18S	182119	189405	x		7287	7	clone_D11
655081	chr18S	197790	203169	x		5380	4	clone_D11
655081	chr18S	220863	224479		x	3617	4	clone_D11
655081	chr18S	228150	234173		x	6024	5	clone_D11
655081	chr18S	239077	263146		x	24070	20	clone_D11
655081	chr18S	268038	278841		x	10804	9	clone_D11
655081	chr18S	348855	353834		x	4980	6	clone_D11
655477	chr19P	114704	120764	x		6061	6	clone_D11
655477	chr19P	397578	413915		x	16338	12	clone_D11
655477	chr19P	549967	584990		x	35024	32	clone_D11
655477	chr19S	1300	24453		x	23154	20	clone_D11
655477	chr19S	37948	63242		x	25295	21	clone_D11
655477	chr19S	81289	91137		x	9849	9	clone_D11
655477	chr19S	105767	110627		x	4861	5	clone_D11
655477	chr19S	397939	410160		x	12222	11	clone_D11
655477	chr19S	584863	601864		x	17002	15	clone_D11
656799	chr20P	10966	46858		x	35893	26	clone_D11
656799	chr20P	308463	312123	x		3661	4	clone_D11
656799	chr20P	522419	557277		x	34859	29	clone_D11
656799	chr20P	558537	591423		x	32887	27	clone_D11
656799	chr20S	9372	55278		x	45907	91	clone_D11
656799	chr20S	296803	311427	x		14625	6	clone_D11
671453	chr21P	3700	8510		x	4811	5	clone_D11
671453	chr21P	118077	127134		x	9058	7	clone_D11
671453	chr21P	579660	595339	x		15680	14	clone_D11
671453	chr21P	638958	653548		x	14591	13	clone_D11
671453	chr21S	31691	38972	x		7282	7	clone_D11
671453	chr21S	43737	66523		x	22787	20	clone_D11
671453	chr21S	69227	86063		x	16837	14	clone_D11
671453	chr21S	117518	126177		x	8660	8	clone_D11
671453	chr21S	189448	193108	x		3661	4	clone_D11
671453	chr21S	646577	663694		x	17118	15	clone_D11
671453	chr21S	669666	680597		x	10932	10	clone_D11
671453	chr21S	684146	687874	x		3729	4	clone_D11
671453	chr21S	689029	700028	x		11000	10	clone_D11
704149	chr22P	38825	45969		x	7145	6	clone_D11
704149	chr22P	59324	80031		x	20708	16	clone_D11
704149	chr22P	82493	231475		x	148983	149	clone_D11
704149	chr22P	234015	254657		x	20643	7	clone_D11
704149	chr22P	318970	339547		x	20578	18	clone_D11
704149	chr22P	381979	399099		x	17121	15	clone_D11
704149	chr22S	100	15866		x	15767	14	clone_D11
704149	chr22S	20664	37064		x	16400	15	clone_D11
704149	chr22S	285619	291346	x		5728	11	clone_D11
704149	chr22S	386135	398288		x	12154	10	clone_D11
704149	chr22S	687582	694841	x		7260	6	clone_D11
710778	chr23P	205218	217273		x	12056	10	clone_D11
710778	chr23P	487008	491949		x	4942	5	clone_D11
710778	chr23P	501609	634799		x	133191	110	clone_D11
710778	chr23P	639568	654085		x	14518	13	clone_D11
710778	chr23S	173465	178325		x	4861	5	clone_D11
710778	chr23S	307516	314968		x	7453	7	clone_D11
710778	chr23S	488241	500509	x		12269	11	clone_D11
710778	chr23S	557680	570997		x	13318	12	clone_D11
710778	chr23S	575881	625816		x	49936	41	clone_D11
779922	chr24P	12241	32800		x	20560	17	clone_D11
779922	chr24P	35260	55873		x	20614	17	clone_D11
779922	chr24P	66778	144328		x	77551	64	clone_D11
779922	chr24P	152984	195096		x	42113	35	clone_D11
779922	chr24P	201172	208318		x	7147	5	clone_D11
779922	chr24P	210780	229221		x	18442	15	clone_D11
779922	chr24P	240081	292191		x	52111	43	clone_D11
779922	chr24P	304292	373234		x	68943	56	clone_D11
779922	chr24P	375696	447904		x	72209	87	clone_D11
779922	chr24P	475688	481764		x	6077	6	clone_D11
779922	chr24P	491357	498658	x		7302	7	clone_D11
779922	chr24P	507171	529980	x		22810	19	clone_D11
779922	chr24P	587952	597784		x	9833	8	clone_D11
779922	chr24P	600354	605166		x	4813	4	clone_D11
779922	chr24S	118	13455		x	13338	12	clone_D11
779922	chr24S	20597	31454		x	10858	10	clone_D11
779922	chr24S	80917	85837	x		4921	6	clone_D11
779922	chr24S	157773	169888		x	12116	10	clone_D11
779922	chr24S	172349	239035		x	66687	54	clone_D11
779922	chr24S	242813	444364		x	201552	178	clone_D11
779922	chr24S	654207	665060		x	10854	9	clone_D11
779922	chr24S	734270	749029		x	14760	13	clone_D11
822374	chr25P	100	42458		x	42359	38	clone_D11
822374	chr25P	58142	61743		x	3602	4	clone_D11
822374	chr25P	290593	300296	x		9704	9	clone_D11
822374	chr25P	674034	692043		x	18010	14	clone_D11
822374	chr25P	692044	698105	x		6062	6	clone_D11
822374	chr25P	741562	744023	x		2462	4	clone_D11
822374	chr25P	764469	818967		x	54499	45	clone_D11
822374	chr25S	8508	13453		x	4946	5	clone_D11
822374	chr25S	56019	68278		x	12260	11	clone_D11
801422	chr26P	118387	124454	x		6068	6	clone_D11
801422	chr26P	736348	792005		x	55658	47	clone_D11
801422	chr26S	175	5030		x	4856	5	clone_D11
801422	chr26S	215160	225988	x		10829	9	clone_D11
801422	chr26S	244129	251329		x	7201	6	clone_D11
801422	chr26S	382310	420961	x		38652	9	clone_D11
801422	chr26S	786257	795976		x	9720	9	clone_D11
850241	chr27P	201326	214603	x		13278	12	clone_D11
850241	chr27P	458385	479828	x		21444	10	clone_D11
850241	chr27P	493229	565645	x		72417	46	clone_D11
850241	chr27S	100	28312		x	28213	32	clone_D11
850241	chr27S	198947	202607	x		3661	4	clone_D11
850241	chr27S	255242	268566	x		13325	12	clone_D11
850241	chr27S	481451	485182	x		3732	4	clone_D11
850241	chr27S	524287	532884	x		8598	8	clone_D11
853233	chr28P	2552	39141		x	36590	31	clone_D11
853233	chr28P	261923	269160	x		7238	6	clone_D11
853233	chr28P	278820	294515		x	15696	13	clone_D11
853233	chr28P	298134	301778	x		3645	4	clone_D11
853233	chr28P	475942	483203		x	7262	8	clone_D11
853233	chr28P	495300	502550		x	7251	6	clone_D11
853233	chr28P	506210	520626		x	14417	11	clone_D11
853233	chr28P	520627	526721	x		6095	6	clone_D11
853233	chr28P	526722	540024		x	13303	11	clone_D11
853233	chr28P	542484	564150		x	21667	18	clone_D11
853233	chr28P	582266	610034		x	27769	23	clone_D11
853233	chr28P	698696	750829		x	52134	44	clone_D11
853233	chr28P	754502	761761		x	7260	6	clone_D11
853233	chr28P	781389	793389		x	12001	11	clone_D11
853233	chr28P	795901	801901		x	6001	5	clone_D11
853233	chr28P	822464	837148		x	14685	13	clone_D11
853233	chr28S	4900	8665		x	3766	4	clone_D11
853233	chr28S	9912	26932		x	17021	15	clone_D11
853233	chr28S	247952	255212		x	7261	7	clone_D11
853233	chr28S	302227	310659		x	8433	8	clone_D11
853233	chr28S	342373	349734		x	7362	7	clone_D11
853233	chr28S	400198	402659		x	2462	4	clone_D11
853233	chr28S	603359	609451		x	6093	7	clone_D11
853233	chr28S	621507	636072	x		14566	12	clone_D11
870934	chr29P	128500	132171		x	3672	5	clone_D11
870934	chr29P	419802	443953		x	24152	20	clone_D11
870934	chr29P	537553	544841	x		7289	7	clone_D11
870934	chr29P	811714	853228		x	41515	35	clone_D11
870934	chr29S	2466	9718	x		7253	7	clone_D11
870934	chr29S	51982	55667	x		3686	5	clone_D11
870934	chr29S	412441	420873	x		8433	8	clone_D11
870934	chr29S	518922	523782	x		4861	5	clone_D11
863882	chr30P	100	34089		x	33990	29	clone_D11
863882	chr30P	503918	508718	x		4801	5	clone_D11
863882	chr30P	769712	791507		x	21796	19	clone_D11
863882	chr30P	810723	827781		x	17059	15	clone_D11
863882	chr30P	830322	859572		x	29251	24	clone_D11
863882	chr30S	10727	31555		x	20829	18	clone_D11
947473	chr31P	77409	81069	x		3661	4	clone_D11
947473	chr31P	133096	199561	x		66466	46	clone_D11
947473	chr31P	197101	200761	x		3661	4	clone_D11
947473	chr31P	218854	226136	x		7283	7	clone_D11
947473	chr31P	263828	453259	x		189432	143	clone_D11
947473	chr31P	453259	550268	x		97010	80	clone_D11
947473	chr31P	680897	688244	x		7348	7	clone_D11
947473	chr31S	12214	34269	x		22056	18	clone_D11
947473	chr31S	54787	460408	x		405622	270	clone_D11
947473	chr31S	478700	482399		x	3700	4	clone_D11
947473	chr31S	889932	898481		x	8550	8	clone_D11
968069	chr32P	100	43007		x	42908	36	clone_D11
968069	chr32P	51578	66038		x	14461	12	clone_D11
968069	chr32P	68378	76838	x		8461	8	clone_D11
968069	chr32P	84294	92835	x		8542	7	clone_D11
968069	chr32P	566150	575939		x	9790	9	clone_D11
968069	chr32S	413398	418339	x		4942	5	clone_D11
968069	chr32S	952994	959065		x	6072	6	clone_D11
1041172	chr33P	7336	14642		x	7307	7	clone_D11
1041172	chr33P	29023	184614		x	155592	127	clone_D11
1041172	chr33P	348113	354286	x		6174	6	clone_D11
1041172	chr33P	402515	407428	x		4914	5	clone_D11
1041172	chr33P	426692	432752	x		6061	6	clone_D11
1041172	chr33P	472785	476445	x		3661	4	clone_D11
1041172	chr33P	764233	799072	x		34840	29	clone_D11
1041172	chr33P	966345	971291	x		4947	5	clone_D11
1041172	chr33S	30495	95212		x	64718	131	clone_D11
1041172	chr33S	95212	202945		x	107734	96	clone_D11
1041172	chr33S	252817	267353	x		14537	13	clone_D11
1041172	chr33S	468150	490224	x		22075	19	clone_D11
1041172	chr33S	497465	536706		x	39242	39	clone_D11
1041172	chr33S	654307	665263		x	10957	10	clone_D11
1041172	chr33S	806488	829363	x		22876	19	clone_D11
1041172	chr33S	957702	962627	x		4926	23	clone_D11
1041172	chr33S	984960	1009140		x	24181	21	clone_D11
1065764	chr34P	99	6216		x	6118	6	clone_D11
1065764	chr34P	83969	87713	x		3745	4	clone_D11
1065764	chr34P	780155	786257	x		6103	6	clone_D11
1065764	chr34P	971694	979027		x	7334	7	clone_D11
1065764	chr34S	13430	19512		x	6083	6	clone_D11
1065764	chr34S	25469	41319		x	15851	14	clone_D11
1065764	chr34S	56859	99910		x	43052	39	clone_D11
1065764	chr34S	318718	327212		x	8495	8	clone_D11
1065764	chr34S	393826	405886		x	12061	11	clone_D11
1065764	chr34S	702516	707316	x		4801	4	clone_D11
1065764	chr34S	780246	786481	x		6236	6	clone_D11
1065764	chr34S	904034	911234		x	7201	6	clone_D11
1065764	chr34S	946233	953705	x		7473	7	clone_D11
1065764	chr34S	971736	977979		x	6244	6	clone_D11
1065764	chr34S	996019	999679		x	3661	4	clone_D11
1186946	chr35P	100	39905		x	39806	35	clone_D11
1186946	chr35P	43504	46083	x		2580	4	clone_D11
1186946	chr35P	52083	67760		x	15678	13	clone_D11
1186946	chr35P	70083	75102		x	5020	40	clone_D11
1186946	chr35P	75404	91998		x	16595	21	clone_D11
1186946	chr35P	420625	502792		x	82168	54	clone_D11
1186946	chr35P	1116104	1125985		x	9882	9	clone_D11
1186946	chr35S	100	8601		x	8502	10	clone_D11
1186946	chr35S	17136	87147		x	70012	27	clone_D11
1186946	chr35S	486717	492872		x	6156	6	clone_D11
1186946	chr35S	1134523	1149142		x	14620	13	clone_D11
1180744	chr36P	6431	13904		x	7474	7	clone_D11
1180744	chr36P	226785	238892		x	12108	11	clone_D11
1180744	chr36P	896428	905108		x	8681	6	clone_D11
1180744	chr36P	905108	908892		x	3785	4	clone_D11
1180744	chr36P	1148268	1156753		x	8486	27	clone_D11
1180744	chr36P	1159094	1175700		x	16607	15	clone_D11
1180744	chr36S	900713	908157		x	7445	7	clone_D11
1180744	chr36S	1105309	1157823		x	52515	138	clone_D11
1180744	chr36S	1161492	1167545		x	6054	5	clone_D11
1355803	chr37P	35290	66808		x	31519	27	clone_D11
1355803	chr37P	232664	237524	x		4861	5	clone_D11
1355803	chr37P	273806	294596	x		20791	18	clone_D11
1355803	chr37P	483092	486752	x		3661	4	clone_D11
1355803	chr37P	508466	519287	x		10822	9	clone_D11
1355803	chr37P	789008	792718		x	3711	4	clone_D11
1355803	chr37P	953717	1008064	x		54348	46	clone_D11
1355803	chr37P	1327230	1339369	x		12140	11	clone_D11
1355803	chr37S	493	15810		x	15318	14	clone_D11
1355803	chr37S	16950	25406		x	8457	8	clone_D11
1355803	chr37S	84588	166073		x	81486	75	clone_D11
1355803	chr37S	276142	290685	x		14544	13	clone_D11
1355803	chr37S	506886	519923	x		13038	5	clone_D11
1355803	chr37S	675702	690244		x	14543	13	clone_D11
1355803	chr37S	793229	795925		x	2697	18	clone_D11
1355803	chr37S	1334143	1343754	x		9612	8	clone_D11
1444805	chr38P	100	17079		x	16980	15	clone_D11
1444805	chr38P	128385	129921		x	1537	9	clone_D11
1444805	chr38P	219842	228510		x	8669	8	clone_D11
1444805	chr38P	252678	263559	x		10882	10	clone_D11
1444805	chr38P	290188	299759	x		9572	8	clone_D11
1444805	chr38P	316679	320339	x		3661	4	clone_D11
1444805	chr38P	927777	930238	x		2462	4	clone_D11
1444805	chr38P	1337312	1401579		x	64268	53	clone_D11
1444805	chr38P	1405303	1440693		x	35391	29	clone_D11
1444805	chr38S	100	14679		x	14580	15	clone_D11
1444805	chr38S	15819	32721		x	16903	14	clone_D11
1444805	chr38S	35198	62675		x	27478	73	clone_D11
1444805	chr38S	214270	228990		x	14721	13	clone_D11
1444805	chr38S	336507	343890		x	7384	7	clone_D11
1444805	chr38S	403277	406938	x		3662	5	clone_D11
1444805	chr38S	439503	443164	x		3662	5	clone_D11
1444805	chr38S	469564	472078	x		2515	4	clone_D11
1444805	chr38S	1104603	1109499	x		4897	6	clone_D11
1444805	chr38S	1197608	1225468	x		27861	23	clone_D11
1854104	chr39P	481949	485609	x		3661	4	clone_D11
1854104	chr39P	1756001	1763373	x		7373	7	clone_D11
1854104	chr39P	1834821	1852953		x	18133	16	clone_D11
1854104	chr39S	321700	329791		x	8092	7	clone_D11
1854104	chr39S	1116877	1122937	x		6061	6	clone_D11
2036759	chr40P	7403	26620		x	19218	16	clone_D11
2036759	chr40P	37526	54503		x	16978	14	clone_D11
2036759	chr40P	105280	114981	x		9702	9	clone_D11
2036759	chr40P	926462	932591		x	6130	6	clone_D11
2036759	chr40P	1704207	1719938		x	15732	13	clone_D11
2036759	chr40P	1818744	1824847	x		6104	6	clone_D11
2036759	chr40P	1910209	1913954	x		3746	4	clone_D11
2036759	chr40P	2003787	2008648		x	4862	5	clone_D11
2036759	chr40S	41123	51966	x		10844	10	clone_D11
2036759	chr40S	105075	109949	x		4875	5	clone_D11
2036759	chr40S	346991	353051		x	6061	6	clone_D11
2036759	chr40S	379630	383314		x	3685	4	clone_D11
2036759	chr40S	931843	942806		x	10964	10	clone_D11
2036759	chr40S	1159011	1167615		x	8605	8	clone_D11
2036759	chr40S	1323758	1328619	x		4862	6	clone_D11
2036759	chr40S	1470059	1472520	x		2462	4	clone_D11
2036759	chr40S	1525392	1527853		x	2462	4	clone_D11
2036759	chr40S	1555652	1558158		x	2507	4	clone_D11
2371736	chr41P	1299	260878		x	259580	226	clone_D11
2371736	chr41P	263340	270520		x	7181	6	clone_D11
2371736	chr41P	275380	299558		x	24179	20	clone_D11
2371736	chr41P	329739	347815		x	18077	14	clone_D11
2371736	chr41P	351477	356305		x	4829	4	clone_D11
2371736	chr41P	470803	548934		x	78132	89	clone_D11
2371736	chr41P	757654	760167		x	2514	4	clone_D11
2371736	chr41P	778151	791490	x		13340	13	clone_D11
2371736	chr41P	862583	867542		x	4960	6	clone_D11
2371736	chr41P	969122	971694	x		2573	4	clone_D11
2371736	chr41P	1719742	1722321		x	2580	4	clone_D11
2371736	chr41P	1759794	1762255		x	2462	4	clone_D11
2371736	chr41P	1771949	1774410	x		2462	4	clone_D11
2371736	chr41P	2351732	2355392	x		3661	4	clone_D11
2371736	chr41S	23842	258769		x	234928	194	clone_D11
2371736	chr41S	269683	275622		x	5940	4	clone_D11
2371736	chr41S	281872	321837		x	39966	33	clone_D11
2371736	chr41S	979193	981654	x		2462	4	clone_D11
2371736	chr41S	1088184	1093184		x	5001	6	clone_D11
2371736	chr41S	1211764	1214225		x	2462	4	clone_D11
2371736	chr41S	1222615	1226276	x		3662	5	clone_D11
2371736	chr41S	1360545	1364206	x		3662	5	clone_D11
2371736	chr41S	1614033	1617694		x	3662	5	clone_D11
2371736	chr41S	1679151	1684012	x		4862	6	clone_D11
2371736	chr41S	1825182	1832443		x	7262	8	clone_D11
2371736	chr41S	2000156	2007483		x	7328	8	clone_D11
2371736	chr41S	2129387	2135513		x	6127	7	clone_D11
2371736	chr41S	2217829	2222689	x		4861	5	clone_D11
2371736	chr41S	2323142	2358303		x	35162	30	clone_D11
