# Supplementary material for: Trypanosoma cruzi Genomic Variability: Array Comparative Genomic Hybridization Analysis of Clone and Parental Strain
Source: Front Cell Infect Microbiol. 2022 Mar 25;12:760830. doi: 10.3389/fcimb.2022.760830 (PMC8992781; doi:10.3389/fcimb.2022.760830)
Supplement: Supplementary file 13 [file Table_3.xlsx]

## Sheet: Esmeraldo - indel content
Supplementary Table S3: Gene content of CNVs detected by aCGH in the clone D11. The reference chromosomes (TcChr) of CLB are indicated by its number and haplotype, (S) for Esmeraldo-like or (P) for non-Esmeraldo-like haplotypes. The gene content of CNVs in the S and P haplotypes are shown separately. Colunms: 1st, each CNV was identified by the CLB chromosome where it was mapped; 2nd , CLB refere…
Indel_ID	Chromosome	start_indel	end_indel	Gain_loss	start_gene	end_gene	Annotation
chr01_CNV1	TcChr1-S	100	44252	loss	297	698	ID=TcCLB.506533.142;Name=TcCLB.506533.142;description=mucin+TcSMUGL%2C+putative;size=402;web_id=TcCLB.506533.142;locus_tag=TcCLB.506533.142;size=402;Alias=Tc00.1047053506533.142:exon:1,Tc00.1047053506533.142:pep,71413007,70872913,TcCLB.506533.142,Tc00.1047053506533.142,Tc00.1047053506533.142:mRNA,6988.t00010
chr01_CNV1	TcChr1-S	100	44252	loss	1716	2030	ID=TcCLB.506533.106;Name=TcCLB.506533.106;description=mucin+TcSMUGL%2C+putative;size=315;web_id=TcCLB.506533.106;locus_tag=TcCLB.506533.106;size=315;Alias=6988.t00009,Tc00.1047053506533.106:pep,TcCLB.506533.106,Tc00.1047053506533.106:mRNA,Tc00.1047053506533.106,Tc00.1047053506533.106:exon:1
chr01_CNV1	TcChr1-S	100	44252	loss	3012	3752	ID=TcCLB.506533.70;Name=TcCLB.506533.70;description=hypothetical+protein%2C+conserved;size=741;web_id=TcCLB.506533.70;locus_tag=TcCLB.506533.70;size=741;Alias=Tc00.1047053506533.70:exon:1,70872910,TcCLB.506533.70,71413001,6988.t00007,Tc00.1047053506533.70,Tc00.1047053506533.70:mRNA,Tc00.1047053506533.70:pep
chr01_CNV1	TcChr1-S	100	44252	loss	4441	16726	ID=TcCLB.506533.34;Name=TcCLB.506533.34;description=phosphatidylinositol+kinase+related+protein%2C+putative;size=12286;web_id=TcCLB.506533.34;locus_tag=TcCLB.506533.34;size=12286;Alias=70872911,71413003,Tc00.1047053506533.34:pep,6988.t00008,Tc00.1047053506533.34,Tc00.1047053506533.34:mRNA,TcCLB.506533.34,Tc00.1047053506533.34:exon:1
chr01_CNV1	TcChr1-S	100	44252	loss	16827	17216	ID=TcCLB.410961.10;Name=TcCLB.410961.10;description=phosphatidylinositol+kinase+related+protein%2C+putative;size=390;web_id=TcCLB.410961.10;locus_tag=TcCLB.410961.10;size=390;Alias=70862838,71396741,807.t00001,TcCLB.410961.10,Tc00.1047053410961.10,Tc00.1047053410961.10:pep,Tc00.1047053410961.10:mRNA,Tc00.1047053410961.10:exon:1
chr01_CNV1	TcChr1-S	100	44252	loss	19336	19955	ID=TcCLB.463297.10;Name=TcCLB.463297.10;description=hypothetical+protein;size=620;web_id=TcCLB.463297.10;locus_tag=TcCLB.463297.10;size=620;Alias=3561.t00001,TcCLB.463297.10,Tc00.1047053463297.10,Tc00.1047053463297.10:pep,Tc00.1047053463297.10:mRNA,Tc00.1047053463297.10:exon:1
chr01_CNV1	TcChr1-S	100	44252	loss	20058	22083	ID=TcCLB.421321.9;Name=TcCLB.421321.9;description=tRNA+exportin%2C+putative;size=2026;web_id=TcCLB.421321.9;locus_tag=TcCLB.421321.9;size=2026;Alias=70864122,71398481,1359.t00001,TcCLB.421321.9,Tc00.1047053421321.9,Tc00.1047053421321.9:pep,Tc00.1047053421321.9:mRNA,Tc00.1047053421321.9:exon:1
chr01_CNV1	TcChr1-S	100	44252	loss	22682	23365	ID=TcCLB.411427.10;Name=TcCLB.411427.10;description=hypothetical+protein%2C+conserved;size=684;web_id=TcCLB.411427.10;locus_tag=TcCLB.411427.10;size=684;Alias=70867763,71403817,830.t00001,TcCLB.411427.10,Tc00.1047053411427.10,Tc00.1047053411427.10:pep,Tc00.1047053411427.10:mRNA,Tc00.1047053411427.10:exon:1
chr01_CNV1	TcChr1-S	100	44252	loss	25456	26646	ID=TcCLB.411427.30;Name=TcCLB.411427.30;description=hypothetical+protein%2C+conserved;size=1191;web_id=TcCLB.411427.30;locus_tag=TcCLB.411427.30;size=1191;Alias=70867764,71403819,830.t00003,TcCLB.411427.30,Tc00.1047053411427.30,Tc00.1047053411427.30:pep,Tc00.1047053411427.30:mRNA,Tc00.1047053411427.30:exon:1
chr01_CNV1	TcChr1-S	100	44252	loss	27012	27848	ID=TcCLB.411427.40;Name=TcCLB.411427.40;description=hypothetical+protein%2C+conserved;size=837;web_id=TcCLB.411427.40;locus_tag=TcCLB.411427.40;size=837;Alias=70867765,71403821,830.t00004,TcCLB.411427.40,Tc00.1047053411427.40,Tc00.1047053411427.40:pep,Tc00.1047053411427.40:mRNA,Tc00.1047053411427.40:exon:1
chr01_CNV1	TcChr1-S	100	44252	loss	28443	29138	ID=TcCLB.411427.49;Name=TcCLB.411427.49;description=hypothetical+protein%2C+conserved;size=696;web_id=TcCLB.411427.49;locus_tag=TcCLB.411427.49;size=696;Alias=70867766,71403823,830.t00005,TcCLB.411427.49,Tc00.1047053411427.49,Tc00.1047053411427.49:pep,Tc00.1047053411427.49:mRNA,Tc00.1047053411427.49:exon:1
chr01_CNV1	TcChr1-S	100	44252	loss	29240	30888	ID=TcCLB.448387.9;Name=TcCLB.448387.9;description=hypothetical+protein%2C+conserved;size=1649;web_id=TcCLB.448387.9;locus_tag=TcCLB.448387.9;size=1649;Alias=2758.t00001,TcCLB.448387.9,Tc00.1047053448387.9,Tc00.1047053448387.9:pep,Tc00.1047053448387.9:mRNA,Tc00.1047053448387.9:exon:1
chr01_CNV1	TcChr1-S	100	44252	loss	33373	33594	ID=TcCLB.503653.104;Name=TcCLB.503653.104;description=hypothetical+protein%2C+conserved;size=222;web_id=TcCLB.503653.104;locus_tag=TcCLB.503653.104;size=222;Alias=70871403,71410207,4685.t00011,TcCLB.503653.104,Tc00.1047053503653.104,Tc00.1047053503653.104:pep,Tc00.1047053503653.104:mRNA,Tc00.1047053503653.104:exon:1
chr01_CNV1	TcChr1-S	100	44252	loss	33953	35131	ID=TcCLB.503653.90;Name=TcCLB.503653.90;description=hypothetical+protein%2C+conserved;size=1179;web_id=TcCLB.503653.90;locus_tag=TcCLB.503653.90;size=1179;Alias=70871401,71410203,4685.t00009,TcCLB.503653.90,Tc00.1047053503653.90,Tc00.1047053503653.90:pep,Tc00.1047053503653.90:mRNA,Tc00.1047053503653.90:exon:1
chr01_CNV1	TcChr1-S	100	44252	loss	35465	36049	ID=TcCLB.503653.70;Name=TcCLB.503653.70;description=hypothetical+protein%2C+conserved;size=585;web_id=TcCLB.503653.70;locus_tag=TcCLB.503653.70;size=585;Alias=70871400,71410201,4685.t00007,TcCLB.503653.70,Tc00.1047053503653.70,Tc00.1047053503653.70:pep,Tc00.1047053503653.70:mRNA,Tc00.1047053503653.70:exon:1
chr01_CNV1	TcChr1-S	100	44252	loss	36214	37158	ID=TcCLB.503653.60;Name=TcCLB.503653.60;description=cytochrome+b-domain+protein%2C+putative;size=945;web_id=TcCLB.503653.60;locus_tag=TcCLB.503653.60;size=945;Alias=70871399,71410199,4685.t00006,TcCLB.503653.60,Tc00.1047053503653.60,Tc00.1047053503653.60:pep,Tc00.1047053503653.60:mRNA,Tc00.1047053503653.60:exon:1
chr01_CNV1	TcChr1-S	100	44252	loss	38546	40531	ID=TcCLB.503653.50;Name=TcCLB.503653.50;description=histone+deacetylase%2C+putative;size=1986;web_id=TcCLB.503653.50;locus_tag=TcCLB.503653.50;size=1986;Alias=70871398,71410197,4685.t00005,TcCLB.503653.50,Tc00.1047053503653.50,Tc00.1047053503653.50:pep,Tc00.1047053503653.50:mRNA,Tc00.1047053503653.50:exon:1
chr01_CNV1	TcChr1-S	100	44252	loss	42755	43609	ID=TcCLB.503653.30;Name=TcCLB.503653.30;description=ribosomal+RNA+processing+protein+41B%2C+putative%2C3%27+exoribonuclease%2C+putative+%28RRP41B%29;size=855;web_id=TcCLB.503653.30;locus_tag=TcCLB.503653.30;size=855;Alias=RRP41B,70871397,71410195,4685.t00003,TcCLB.503653.30,Tc00.1047053503653.30,Tc00.1047053503653.30:pep,Tc00.1047053503653.30:mRNA,Tc00.1047053503653.30:exon:1
chr02_CNV1	TcChr2-S	29243	35337	gain	29801	30103	ID=TcCLB.507941.170;Name=TcCLB.507941.170;description=histone+H4%2C+putative;size=303;web_id=TcCLB.507941.170;locus_tag=TcCLB.507941.170;size=303;Alias=7536.t00017,Tc00.1047053507941.170,Tc00.1047053507941.170:mRNA,Tc00.1047053507941.170:pep,Tc00.1047053507941.170:exon:1,TcCLB.507941.170
chr02_CNV1	TcChr2-S	29243	35337	gain	30522	30824	ID=TcCLB.508203.20;Name=TcCLB.508203.20;description=histone+H4%2C+putative;size=303;web_id=TcCLB.508203.20;locus_tag=TcCLB.508203.20;size=303;Alias=7637.t00002,Tc00.1047053508203.20:exon:1,Tc00.1047053508203.20,Tc00.1047053508203.20:mRNA,TcCLB.508203.20,Tc00.1047053508203.20:pep
chr02_CNV1	TcChr2-S	29243	35337	gain	31170	31472	ID=TcCLB.508203.29;Name=TcCLB.508203.29;description=histone+H4%2C+putative;size=303;web_id=TcCLB.508203.29;locus_tag=TcCLB.508203.29;size=303;Alias=Tc00.1047053508203.29:pep,Tc00.1047053508203.29:mRNA,7637.t00004,Tc00.1047053508203.29:exon:1,Tc00.1047053508203.29,TcCLB.508203.29
chr02_CNV1	TcChr2-S	29243	35337	gain	31816	32118	ID=TcCLB.508203.38;Name=TcCLB.508203.38;description=histone+H4%2C+putative;size=303;web_id=TcCLB.508203.38;locus_tag=TcCLB.508203.38;size=303;Alias=TcCLB.508203.38,7637.t00005,Tc00.1047053508203.38:pep,Tc00.1047053508203.38,Tc00.1047053508203.38:exon:1,Tc00.1047053508203.38:mRNA
chr02_CNV1	TcChr2-S	29243	35337	gain	32462	32764	ID=TcCLB.508203.47;Name=TcCLB.508203.47;description=histone+H4%2C+putative;size=303;web_id=TcCLB.508203.47;locus_tag=TcCLB.508203.47;size=303;Alias=Tc00.1047053508203.47:pep,TcCLB.508203.47,Tc00.1047053508203.47,Tc00.1047053508203.47:mRNA,7637.t00006,Tc00.1047053508203.47:exon:1
chr02_CNV1	TcChr2-S	29243	35337	gain	33093	33395	ID=TcCLB.508203.56;Name=TcCLB.508203.56;description=histone+H4%2C+putative;size=303;web_id=TcCLB.508203.56;locus_tag=TcCLB.508203.56;size=303;Alias=7637.t00003,Tc00.1047053508203.56:exon:1,Tc00.1047053508203.56,Tc00.1047053508203.56:mRNA,Tc00.1047053508203.56:pep,TcCLB.508203.56
chr02_CNV1	TcChr2-S	29243	35337	gain	34064	34366	ID=TcCLB.510351.11;Name=TcCLB.510351.11;description=histone+H4%2C+putative;size=303;web_id=TcCLB.510351.11;locus_tag=TcCLB.510351.11;size=303;Alias=Tc00.1047053510351.11,Tc00.1047053510351.11:pep,Tc00.1047053510351.11:exon:1,Tc00.1047053510351.11:mRNA,5901.t00017,TcCLB.510351.11
chr02_CNV1	TcChr2-S	29243	35337	gain	34710	35012	ID=TcCLB.510351.20;Name=TcCLB.510351.20;description=histone+H4%2C+putative;size=303;web_id=TcCLB.510351.20;locus_tag=TcCLB.510351.20;size=303;Alias=Tc00.1047053510351.20:pep,Tc00.1047053510351.20,5901.t00002,Tc00.1047053510351.20:mRNA,Tc00.1047053510351.20:exon:1,TcCLB.510351.20
chr02_CNV3	TcChr2-S	112353	117153	loss	113450	116617	ID=TcCLB.506717.80;Name=TcCLB.506717.80;description=trans-sialidase%2C+Group+VIII%2C+putative;size=3168;web_id=TcCLB.506717.80;locus_tag=TcCLB.506717.80;size=3168;Alias=Tc00.1047053506717.80:pep,Tc00.1047053506717.80:exon:1,TcCLB.506717.80,70884243,71663954,Tc00.1047053506717.80,Tc00.1047053506717.80:mRNA,7065.t00008
chr03_CNV1	TcChr3-S	188771	194971	gain	190886	191758	ID=TcCLB.507145.70;Name=TcCLB.507145.70;description=mucin-associated+surface+protein+%28MASP%2C+pseudogene%29%2C+putative;size=873;web_id=TcCLB.507145.70;locus_tag=TcCLB.507145.70;size=873;Alias=TcCLB.507145.70,Tc00.1047053507145.70:pseudogenic_transcript,7225.t00007,Tc00.1047053507145.70,Tc00.1047053507145.70:pseudogenic_transcript:pep
chr03_CNV1	TcChr3-S	188771	194971	gain	192216	192794	ID=TcCLB.507145.79;Name=TcCLB.507145.79;description=mucin+TcMUCII%2C+putative;size=579;web_id=TcCLB.507145.79;locus_tag=TcCLB.507145.79;size=579;Alias=Tc00.1047053507145.79:mRNA,TcCLB.507145.79,7225.t00011,Tc00.1047053507145.79:exon:1,Tc00.1047053507145.79,Tc00.1047053507145.79:pep
chr03_CNV1	TcChr3-S	188771	194971	gain	193297	194388	ID=TcCLB.507145.84;Name=TcCLB.507145.84;description=mucin-associated+surface+protein+%28MASP%2C+pseudogene%29%2C+putative;size=1092;web_id=TcCLB.507145.84;locus_tag=TcCLB.507145.84;size=1092;Alias=TcCLB.507145.84,Tc00.1047053507145.84:pseudogenic_transcript,7225.t00013,Tc00.1047053507145.84:pseudogenic_transcript:pep,Tc00.1047053507145.84
chr03_CNV2	TcChr3-S	14014	61297	loss	14352	17267	ID=TcCLB.511055.40;Name=TcCLB.511055.40;description=glycine+dehydrogenase+%5Bdecarboxylating%5D+%28pseudogene%29%2C+putative;size=2916;web_id=TcCLB.511055.40;locus_tag=TcCLB.511055.40;size=2916;Alias=Tc00.1047053511055.40:pseudogenic_transcript:pep,Tc00.1047053511055.40,8583.t00004,TcCLB.511055.40,Tc00.1047053511055.40:pseudogenic_transcript
chr03_CNV2	TcChr3-S	14014	61297	loss	17573	18592	ID=TcCLB.511055.50;Name=TcCLB.511055.50;description=protein+kinase%2C+putative;size=1020;web_id=TcCLB.511055.50;locus_tag=TcCLB.511055.50;size=1020;Alias=71412399,Tc00.1047053511055.50:mRNA,70872581,TcCLB.511055.50,8583.t00005,Tc00.1047053511055.50:pep,Tc00.1047053511055.50:exon:1,Tc00.1047053511055.50
chr03_CNV2	TcChr3-S	14014	61297	loss	20444	20893	ID=TcCLB.511055.60;Name=TcCLB.511055.60;description=hypothetical+protein%2C+conserved;size=450;web_id=TcCLB.511055.60;locus_tag=TcCLB.511055.60;size=450;Alias=71412401,Tc00.1047053511055.60:exon:1,8583.t00006,Tc00.1047053511055.60:mRNA,70872582,TcCLB.511055.60,Tc00.1047053511055.60:pep,Tc00.1047053511055.60
chr03_CNV2	TcChr3-S	14014	61297	loss	21917	25177	ID=TcCLB.506739.10;Name=TcCLB.506739.10;description=hypothetical+protein%2C+conserved;size=3261;web_id=TcCLB.506739.10;locus_tag=TcCLB.506739.10;size=3261;Alias=Tc00.1047053506739.10:pep,Tc00.1047053506739.10:exon:1,70882223,71657068,7076.t00001,TcCLB.506739.10,Tc00.1047053506739.10,Tc00.1047053506739.10:mRNA
chr03_CNV2	TcChr3-S	14014	61297	loss	25655	27589	ID=TcCLB.506739.20;Name=TcCLB.506739.20;description=hypothetical+protein%2C+conserved;size=1935;web_id=TcCLB.506739.20;locus_tag=TcCLB.506739.20;size=1935;Alias=Tc00.1047053506739.20:pep,Tc00.1047053506739.20:exon:1,70882224,71657070,Tc00.1047053506739.20,TcCLB.506739.20,Tc00.1047053506739.20:mRNA,7076.t00002
chr03_CNV2	TcChr3-S	14014	61297	loss	27841	31113	ID=TcCLB.506739.30;Name=TcCLB.506739.30;description=hypothetical+protein;size=3273;web_id=TcCLB.506739.30;locus_tag=TcCLB.506739.30;size=3273;Alias=70882225,Tc00.1047053506739.30:exon:1,7076.t00003,71657072,Tc00.1047053506739.30:pep,Tc00.1047053506739.30:mRNA,TcCLB.506739.30,Tc00.1047053506739.30
chr03_CNV2	TcChr3-S	14014	61297	loss	31369	32295	ID=TcCLB.506739.40;Name=TcCLB.506739.40;description=hypothetical+protein%2C+conserved;size=927;web_id=TcCLB.506739.40;locus_tag=TcCLB.506739.40;size=927;Alias=7076.t00004,70882226,Tc00.1047053506739.40:mRNA,TcCLB.506739.40,Tc00.1047053506739.40:exon:1,Tc00.1047053506739.40:pep,71657074,Tc00.1047053506739.40
chr03_CNV2	TcChr3-S	14014	61297	loss	33962	35386	ID=TcCLB.506739.50;Name=TcCLB.506739.50;description=heat+shock+protein+HslVU%2C+ATPase+subunit+HslU%2C+putative;size=1425;web_id=TcCLB.506739.50;locus_tag=TcCLB.506739.50;size=1425;Alias=7076.t00005,71424579,Tc00.1047053506739.50,70877671,70882227,Tc00.1047053506739.50:mRNA,TcCLB.506739.50,Tc00.1047053506739.50:pep,71657076,Tc00.1047053506739.50:exon:1
chr03_CNV2	TcChr3-S	14014	61297	loss	35880	37532	ID=TcCLB.506739.60;Name=TcCLB.506739.60;description=hypothetical+protein%2C+conserved;size=1653;web_id=TcCLB.506739.60;locus_tag=TcCLB.506739.60;size=1653;Alias=Tc00.1047053506739.60:mRNA,71657078,Tc00.1047053506739.60:exon:1,7076.t00006,70882228,TcCLB.506739.60,Tc00.1047053506739.60,Tc00.1047053506739.60:pep
chr03_CNV2	TcChr3-S	14014	61297	loss	37919	40183	ID=TcCLB.506739.70;Name=TcCLB.506739.70;description=hypothetical+protein%2C+conserved;size=2265;web_id=TcCLB.506739.70;locus_tag=TcCLB.506739.70;size=2265;Alias=Tc00.1047053506739.70:pep,TcCLB.506739.70,Tc00.1047053506739.70:mRNA,71657080,70882229,Tc00.1047053506739.70:exon:1,Tc00.1047053506739.70,7076.t00007
chr03_CNV2	TcChr3-S	14014	61297	loss	41525	42502	ID=TcCLB.506739.80;Name=TcCLB.506739.80;description=mitochondrial+carrier+protein%2C+putative;size=978;web_id=TcCLB.506739.80;locus_tag=TcCLB.506739.80;size=978;Alias=TcCLB.506739.80,Tc00.1047053506739.80:pep,Tc00.1047053506739.80:mRNA,70882230,71657082,Tc00.1047053506739.80:exon:1,7076.t00008,Tc00.1047053506739.80
chr03_CNV2	TcChr3-S	14014	61297	loss	42891	45176	ID=TcCLB.506739.90;Name=TcCLB.506739.90;description=ATP-dependent+RNA+helicase%2C+putative;size=2286;web_id=TcCLB.506739.90;locus_tag=TcCLB.506739.90;size=2286;Alias=70882231,Tc00.1047053506739.90,Tc00.1047053506739.90:pep,7076.t00009,Tc00.1047053506739.90:mRNA,TcCLB.506739.90,Tc00.1047053506739.90:exon:1,71657084
chr03_CNV2	TcChr3-S	14014	61297	loss	46294	46815	ID=TcCLB.506739.99;Name=TcCLB.506739.99;description=zinc+finger+%28CCCH+type%29+protein%2C+putative;size=522;web_id=TcCLB.506739.99;locus_tag=TcCLB.506739.99;size=522;Alias=70882242,Tc00.1047053506739.99:exon:1,TcCLB.506739.99,Tc00.1047053506739.99:pep,71657106,Tc00.1047053506739.99:mRNA,7076.t00021,Tc00.1047053506739.99
chr03_CNV2	TcChr3-S	14014	61297	loss	49563	51362	ID=TcCLB.506739.110;Name=TcCLB.506739.110;description=hypothetical+protein;size=1800;web_id=TcCLB.506739.110;locus_tag=TcCLB.506739.110;size=1800;Alias=Tc00.1047053506739.110:pep,7076.t00011,71657086,Tc00.1047053506739.110,70882232,Tc00.1047053506739.110:exon:1,TcCLB.506739.110,Tc00.1047053506739.110:mRNA
chr03_CNV2	TcChr3-S	14014	61297	loss	52005	52790	ID=TcCLB.506739.120;Name=TcCLB.506739.120;description=hypothetical+protein%2C+conserved;size=786;web_id=TcCLB.506739.120;locus_tag=TcCLB.506739.120;size=786;Alias=TcCLB.506739.120,Tc00.1047053506739.120:mRNA,Tc00.1047053506739.120,70882233,Tc00.1047053506739.120:exon:1,71657088,7076.t00012,Tc00.1047053506739.120:pep
chr03_CNV2	TcChr3-S	14014	61297	loss	53133	54335	ID=TcCLB.506739.130;Name=TcCLB.506739.130;description=protein+phosphatase+1+catalitic+subunit%2C+putative;size=1203;web_id=TcCLB.506739.130;locus_tag=TcCLB.506739.130;size=1203;Alias=Tc00.1047053506739.130:mRNA,Tc00.1047053506739.130,TcCLB.506739.130,71657090,Tc00.1047053506739.130:exon:1,Tc00.1047053506739.130:pep,7076.t00013,70882234
chr03_CNV2	TcChr3-S	14014	61297	loss	54735	56663	ID=TcCLB.506739.140;Name=TcCLB.506739.140;description=hypothetical+protein%2C+conserved;size=1929;web_id=TcCLB.506739.140;locus_tag=TcCLB.506739.140;size=1929;Alias=70882235,7076.t00014,71657092,Tc00.1047053506739.140:mRNA,Tc00.1047053506739.140:pep,Tc00.1047053506739.140,TcCLB.506739.140,Tc00.1047053506739.140:exon:1
chr03_CNV2	TcChr3-S	14014	61297	loss	58146	58814	ID=TcCLB.506739.150;Name=TcCLB.506739.150;description=60S+ribosomal+protein+L13a%2C+putative;size=669;web_id=TcCLB.506739.150;locus_tag=TcCLB.506739.150;size=669;Alias=TcCLB.506739.150,Tc00.1047053506739.150:pep,Tc00.1047053506739.150:exon:1,Tc00.1047053506739.150:mRNA,Tc00.1047053506739.150,70882236,7076.t00015,71657094
chr03_CNV2	TcChr3-S	14014	61297	loss	59236	59934	ID=TcCLB.506739.160;Name=TcCLB.506739.160;description=hypothetical+protein%2C+conserved;size=699;web_id=TcCLB.506739.160;locus_tag=TcCLB.506739.160;size=699;Alias=71657096,Tc00.1047053506739.160:pep,Tc00.1047053506739.160:mRNA,7076.t00016,TcCLB.506739.160,Tc00.1047053506739.160,70882237,Tc00.1047053506739.160:exon:1
chr03_CNV2	TcChr3-S	14014	61297	loss	60515	60994	ID=TcCLB.506739.170;Name=TcCLB.506739.170;description=hypothetical+protein%2C+conserved;size=480;web_id=TcCLB.506739.170;locus_tag=TcCLB.506739.170;size=480;Alias=7076.t00017,71657098,70882238,TcCLB.506739.170,Tc00.1047053506739.170:mRNA,Tc00.1047053506739.170:pep,Tc00.1047053506739.170:exon:1,Tc00.1047053506739.170
chr05_CNV1	TcChr5-S	96876	103011	loss	96879	97322	ID=TcCLB.511369.5;Name=TcCLB.511369.5;description=elongation+factor+1-alpha+%28ef-1-alpha%29%2C+putative;size=444;web_id=TcCLB.511369.5;locus_tag=TcCLB.511369.5;size=444;Alias=8674.t00004,Tc00.1047053511369.5:pep,TcCLB.511369.5,Tc00.1047053511369.5,Tc00.1047053511369.5:mRNA,Tc00.1047053511369.5:exon:1
chr05_CNV1	TcChr5-S	96876	103011	loss	97712	99040	ID=TcCLB.511369.10;Name=TcCLB.511369.10;description=elongation+factor+1-alpha+%28ef-1-alpha%29%2C+putative;size=1329;web_id=TcCLB.511369.10;locus_tag=TcCLB.511369.10;size=1329;Alias=8674.t00001,TcCLB.511369.10,Tc00.1047053511369.10,Tc00.1047053511369.10:mRNA,Tc00.1047053511369.10:exon:1,70867820,71403912,Tc00.1047053511369.10:pep
chr05_CNV1	TcChr5-S	96876	103011	loss	99314	100672	ID=TcCLB.511369.15;Name=TcCLB.511369.15;description=elongation+factor+1-alpha+%28EF-1-alpha%2C+pseudogene%29%2C+putative;size=1359;web_id=TcCLB.511369.15;locus_tag=TcCLB.511369.15;size=1359;Alias=Tc00.1047053511369.15,Tc00.1047053511369.15:pseudogenic_transcript,8674.t00005,Tc00.1047053511369.15:pseudogenic_transcript:pep,TcCLB.511369.15
chr05_CNV1	TcChr5-S	96876	103011	loss	100932	102281	ID=TcCLB.511369.20;Name=TcCLB.511369.20;description=elongation+factor+1-alpha+%28ef-1-alpha%29%2C+putative;size=1350;web_id=TcCLB.511369.20;locus_tag=TcCLB.511369.20;size=1350;Alias=Tc00.1047053511369.20,70867821,TcCLB.511369.20,Tc00.1047053511369.20:mRNA,71403914,71664929,70884741,Tc00.1047053511369.20:pep,Tc00.1047053511369.20:exon:1,8674.t00002
chr05_CNV2	TcChr5-S	158600	193366	loss	159881	160432	ID=TcCLB.506493.100;Name=TcCLB.506493.100;description=hypothetical+protein%2C+conserved;size=552;web_id=TcCLB.506493.100;locus_tag=TcCLB.506493.100;size=552;Alias=70877482,Tc00.1047053506493.100,Tc00.1047053506493.100:mRNA,6969.t00010,Tc00.1047053506493.100:pep,71424075,TcCLB.506493.100,Tc00.1047053506493.100:exon:1
chr05_CNV2	TcChr5-S	158600	193366	loss	161004	161426	ID=TcCLB.506493.110;Name=TcCLB.506493.110;description=hypothetical+protein%2C+conserved;size=423;web_id=TcCLB.506493.110;locus_tag=TcCLB.506493.110;size=423;Alias=Tc00.1047053506493.110:pep,TcCLB.506493.110,71424078,6969.t00011,Tc00.1047053506493.110,Tc00.1047053506493.110:mRNA,Tc00.1047053506493.110:exon:1,70877483
chr05_CNV2	TcChr5-S	158600	193366	loss	162278	162799	ID=TcCLB.470169.9;Name=TcCLB.470169.9;description=hypothetical+protein%2C+conserved;size=522;web_id=TcCLB.470169.9;locus_tag=TcCLB.470169.9;size=522;Alias=70863479,71397461,3859.t00001,TcCLB.470169.9,Tc00.1047053470169.9,Tc00.1047053470169.9:pep,Tc00.1047053470169.9:mRNA,Tc00.1047053470169.9:exon:1
chr05_CNV2	TcChr5-S	158600	193366	loss	164164	165531	ID=TcCLB.508953.10;Name=TcCLB.508953.10;description=hypothetical+protein%2C+conserved;size=1368;web_id=TcCLB.508953.10;locus_tag=TcCLB.508953.10;size=1368;Alias=70868244,Tc00.1047053508953.10:mRNA,Tc00.1047053508953.10,Tc00.1047053508953.10:pep,Tc00.1047053508953.10:exon:1,71404635,5630.t00001,TcCLB.508953.10
chr05_CNV2	TcChr5-S	158600	193366	loss	165890	167227	ID=TcCLB.508953.19;Name=TcCLB.508953.19;description=hypothetical+protein%2C+conserved;size=1338;web_id=TcCLB.508953.19;locus_tag=TcCLB.508953.19;size=1338;Alias=Tc00.1047053508953.19,TcCLB.508953.19,70868246,Tc00.1047053508953.19:pep,71404639,5630.t00005,Tc00.1047053508953.19:mRNA,Tc00.1047053508953.19:exon:1
chr05_CNV2	TcChr5-S	158600	193366	loss	167417	168733	ID=TcCLB.508953.28;Name=TcCLB.508953.28;description=hypothetical+protein%2C+conserved;size=1317;web_id=TcCLB.508953.28;locus_tag=TcCLB.508953.28;size=1317;Alias=5630.t00006,TcCLB.508953.28,Tc00.1047053508953.28:pep,71404641,Tc00.1047053508953.28:mRNA,70868247,Tc00.1047053508953.28,Tc00.1047053508953.28:exon:1
chr05_CNV2	TcChr5-S	158600	193366	loss	168890	170467	ID=TcCLB.508953.40;Name=TcCLB.508953.40;description=hypothetical+protein%2C+conserved;size=1578;web_id=TcCLB.508953.40;locus_tag=TcCLB.508953.40;size=1578;Alias=5630.t00004,Tc00.1047053508953.40:exon:1,TcCLB.508953.40,Tc00.1047053508953.40,Tc00.1047053508953.40:mRNA,70868245,71404637,Tc00.1047053508953.40:pep
chr05_CNV2	TcChr5-S	158600	193366	loss	170779	171579	ID=TcCLB.508955.10;Name=TcCLB.508955.10;description=syntaxin%2C+putative;size=801;web_id=TcCLB.508955.10;locus_tag=TcCLB.508955.10;size=801;Alias=TcCLB.508955.10,Tc00.1047053508955.10:exon:1,Tc00.1047053508955.10,70865055,71399656,Tc00.1047053508955.10:pep,Tc00.1047053508955.10:mRNA,5631.t00001
chr05_CNV2	TcChr5-S	158600	193366	loss	172497	173201	ID=TcCLB.508955.20;Name=TcCLB.508955.20;description=hypothetical+protein%2C+conserved;size=705;web_id=TcCLB.508955.20;locus_tag=TcCLB.508955.20;size=705;Alias=70865056,5631.t00002,Tc00.1047053508955.20:pep,Tc00.1047053508955.20:mRNA,Tc00.1047053508955.20:exon:1,Tc00.1047053508955.20,71399658,TcCLB.508955.20
chr05_CNV2	TcChr5-S	158600	193366	loss	173880	174321	ID=TcCLB.506495.3;Name=TcCLB.506495.3;description=hypothetical+protein%2C+conserved;size=442;web_id=TcCLB.506495.3;locus_tag=TcCLB.506495.3;size=442;Alias=6970.t00008,Tc00.1047053506495.3:mRNA,Tc00.1047053506495.3,TcCLB.506495.3,71413270,70873056,Tc00.1047053506495.3:pep,Tc00.1047053506495.3:exon:1
chr05_CNV2	TcChr5-S	158600	193366	loss	174537	175325	ID=TcCLB.506495.6;Name=TcCLB.506495.6;description=hypothetical+protein%2C+conserved;size=789;web_id=TcCLB.506495.6;locus_tag=TcCLB.506495.6;size=789;Alias=Tc00.1047053506495.6:mRNA,TcCLB.506495.6,Tc00.1047053506495.6:exon:1,70873054,Tc00.1047053506495.6:pep,Tc00.1047053506495.6,6970.t00006,71413266
chr05_CNV2	TcChr5-S	158600	193366	loss	175579	176037	ID=TcCLB.506495.9;Name=TcCLB.506495.9;description=hypothetical+protein%2C+conserved;size=459;web_id=TcCLB.506495.9;locus_tag=TcCLB.506495.9;size=459;Alias=Tc00.1047053506495.9:pep,70873055,6970.t00007,71413268,TcCLB.506495.9,Tc00.1047053506495.9,Tc00.1047053506495.9:exon:1,Tc00.1047053506495.9:mRNA
chr05_CNV2	TcChr5-S	158600	193366	loss	176089	177114	ID=TcCLB.506495.10;Name=TcCLB.506495.10;description=hypothetical+protein%2C+conserved;size=1026;web_id=TcCLB.506495.10;locus_tag=TcCLB.506495.10;size=1026;Alias=Tc00.1047053506495.10:pep,Tc00.1047053506495.10,TcCLB.506495.10,6970.t00001,70873050,Tc00.1047053506495.10:mRNA,Tc00.1047053506495.10:exon:1,71413258
chr05_CNV2	TcChr5-S	158600	193366	loss	179516	182377	ID=TcCLB.506495.20;Name=TcCLB.506495.20;description=helicase-like+protein%2C+putative;size=2862;web_id=TcCLB.506495.20;locus_tag=TcCLB.506495.20;size=2862;Alias=TcCLB.506495.20,6970.t00002,Tc00.1047053506495.20:mRNA,Tc00.1047053506495.20:pep,Tc00.1047053506495.20:exon:1,Tc00.1047053506495.20,70873051,71413260
chr05_CNV2	TcChr5-S	158600	193366	loss	182598	182999	ID=TcCLB.506495.24;Name=TcCLB.506495.24;description=hypothetical+protein%2C+conserved;size=402;web_id=TcCLB.506495.24;locus_tag=TcCLB.506495.24;size=402;Alias=Tc00.1047053506495.24,6970.t00009,Tc00.1047053506495.24:pep,Tc00.1047053506495.24:exon:1,71413272,70873057,TcCLB.506495.24,Tc00.1047053506495.24:mRNA
chr05_CNV2	TcChr5-S	158600	193366	loss	183608	184333	ID=TcCLB.506495.30;Name=TcCLB.506495.30;description=retrotransposon+hot+spot+protein+%28RHS%2C+pseudogene%29%2C+putative;size=726;web_id=TcCLB.506495.30;locus_tag=TcCLB.506495.30;size=726;Alias=6970.t00003,Tc00.1047053506495.30:pseudogenic_transcript,Tc00.1047053506495.30:pseudogenic_transcript:pep,Tc00.1047053506495.30,TcCLB.506495.30
chr05_CNV2	TcChr5-S	158600	193366	loss	184945	188088	ID=TcCLB.506495.40;Name=TcCLB.506495.40;description=hypothetical+protein;size=3144;web_id=TcCLB.506495.40;locus_tag=TcCLB.506495.40;size=3144;Alias=Tc00.1047053506495.40:mRNA,6970.t00004,70873052,Tc00.1047053506495.40,Tc00.1047053506495.40:pep,Tc00.1047053506495.40:exon:1,71413262,TcCLB.506495.40
chr05_CNV2	TcChr5-S	158600	193366	loss	189926	190909	ID=TcCLB.506495.50;Name=TcCLB.506495.50;description=hypothetical+protein;size=984;web_id=TcCLB.506495.50;locus_tag=TcCLB.506495.50;size=984;Alias=6970.t00005,Tc00.1047053506495.50:exon:1,Tc00.1047053506495.50,70873053,Tc00.1047053506495.50:mRNA,Tc00.1047053506495.50:pep,71413264,TcCLB.506495.50
chr05_CNV2	TcChr5-S	158600	193366	loss	191647	193071	ID=TcCLB.438923.10;Name=TcCLB.438923.10;description=hypothetical+protein;size=1425;web_id=TcCLB.438923.10;locus_tag=TcCLB.438923.10;size=1425;Alias=2336.t00001,TcCLB.438923.10,Tc00.1047053438923.10,Tc00.1047053438923.10:pep,Tc00.1047053438923.10:mRNA,Tc00.1047053438923.10:exon:1
chr06_CNV1	TcChr6-S	9760	124800	loss	11226	12635	ID=TcCLB.507997.40;Name=TcCLB.507997.40;description=hypothetical+protein%2C+conserved;size=1410;web_id=TcCLB.507997.40;locus_tag=TcCLB.507997.40;size=1410;Alias=Tc00.1047053507997.40:mRNA,71415298,TcCLB.507997.40,Tc00.1047053507997.40,70874146,Tc00.1047053507997.40:exon:1,Tc00.1047053507997.40:pep,7563.t00004
chr06_CNV1	TcChr6-S	9760	124800	loss	12882	14246	ID=TcCLB.507997.50;Name=TcCLB.507997.50;description=hypothetical+protein%2C+conserved;size=1365;web_id=TcCLB.507997.50;locus_tag=TcCLB.507997.50;size=1365;Alias=71415300,Tc00.1047053507997.50:exon:1,7563.t00005,Tc00.1047053507997.50:pep,Tc00.1047053507997.50,70874147,Tc00.1047053507997.50:mRNA,TcCLB.507997.50
chr06_CNV1	TcChr6-S	9760	124800	loss	14702	16567	ID=TcCLB.507997.54;Name=TcCLB.507997.54;description=serine+peptidase%2C+putative;size=1866;web_id=TcCLB.507997.54;locus_tag=TcCLB.507997.54;size=1866;Alias=Tc00.1047053507997.54,Tc00.1047053507997.54:mRNA,71415308,70874151,Tc00.1047053507997.54:exon:1,TcCLB.507997.54,7563.t00009,Tc00.1047053507997.54:pep
chr06_CNV1	TcChr6-S	9760	124800	loss	16773	19742	ID=TcCLB.507997.60;Name=TcCLB.507997.60;description=hypothetical+protein%2C+conserved;size=2970;web_id=TcCLB.507997.60;locus_tag=TcCLB.507997.60;size=2970;Alias=Tc00.1047053507997.60:pep,7563.t00006,Tc00.1047053507997.60,71415302,Tc00.1047053507997.60:mRNA,Tc00.1047053507997.60:exon:1,TcCLB.507997.60,70874148
chr06_CNV1	TcChr6-S	9760	124800	loss	20252	22888	ID=TcCLB.507997.70;Name=TcCLB.507997.70;description=hypothetical+protein%2C+conserved;size=2637;web_id=TcCLB.507997.70;locus_tag=TcCLB.507997.70;size=2637;Alias=71415304,Tc00.1047053507997.70,Tc00.1047053507997.70:pep,7563.t00007,Tc00.1047053507997.70:mRNA,70874149,TcCLB.507997.70,Tc00.1047053507997.70:exon:1
chr06_CNV1	TcChr6-S	9760	124800	loss	23086	23520	ID=TcCLB.507997.80;Name=TcCLB.507997.80;description=hypothetical+protein%2C+conserved;size=435;web_id=TcCLB.507997.80;locus_tag=TcCLB.507997.80;size=435;Alias=Tc00.1047053507997.80:mRNA,Tc00.1047053507997.80:exon:1,71415306,7563.t00008,Tc00.1047053507997.80:pep,Tc00.1047053507997.80,70874150,TcCLB.507997.80
chr06_CNV1	TcChr6-S	9760	124800	loss	23774	24328	ID=TcCLB.507997.89;Name=TcCLB.507997.89;description=hypothetical+protein%2C+conserved;size=555;web_id=TcCLB.507997.89;locus_tag=TcCLB.507997.89;size=555;Alias=Tc00.1047053507997.89,TcCLB.507997.89,Tc00.1047053507997.89:exon:1,Tc00.1047053507997.89:pep,71415312,Tc00.1047053507997.89:mRNA,70874153,7563.t00011
chr06_CNV1	TcChr6-S	9760	124800	loss	24431	25590	ID=TcCLB.506529.14;Name=TcCLB.506529.14;description=hypothetical+protein%2C+conserved;size=1160;web_id=TcCLB.506529.14;locus_tag=TcCLB.506529.14;size=1160;Alias=Tc00.1047053506529.14:pep,Tc00.1047053506529.14,Tc00.1047053506529.14:exon:1,71660503,6986.t00067,Tc00.1047053506529.14:mRNA,TcCLB.506529.14,70887359
chr06_CNV1	TcChr6-S	9760	124800	loss	25863	26363	ID=TcCLB.506529.30;Name=TcCLB.506529.30;description=hypothetical+protein%2C+conserved;size=501;web_id=TcCLB.506529.30;locus_tag=TcCLB.506529.30;size=501;Alias=Tc00.1047053506529.30,Tc00.1047053506529.30:exon:1,Tc00.1047053506529.30:pep,TcCLB.506529.30,70887308,Tc00.1047053506529.30:mRNA,71660401,6986.t00003
chr06_CNV1	TcChr6-S	9760	124800	loss	26864	27538	ID=TcCLB.506529.40;Name=TcCLB.506529.40;description=hypothetical+protein%2C+conserved;size=675;web_id=TcCLB.506529.40;locus_tag=TcCLB.506529.40;size=675;Alias=70887310,Tc00.1047053506529.40:mRNA,Tc00.1047053506529.40,Tc00.1047053506529.40:pep,Tc00.1047053506529.40:exon:1,TcCLB.506529.40,71660405,6986.t00004
chr06_CNV1	TcChr6-S	9760	124800	loss	28134	29459	ID=TcCLB.506529.50;Name=TcCLB.506529.50;description=arginine+N-methyltransferase%2C+putative;size=1326;web_id=TcCLB.506529.50;locus_tag=TcCLB.506529.50;size=1326;Alias=6986.t00005,70887312,71660409,Tc00.1047053506529.50:pep,TcCLB.506529.50,Tc00.1047053506529.50:exon:1,Tc00.1047053506529.50,Tc00.1047053506529.50:mRNA
chr06_CNV1	TcChr6-S	9760	124800	loss	29468	30307	ID=TcCLB.506529.60;Name=TcCLB.506529.60;description=hypothetical+protein%2C+conserved;size=840;web_id=TcCLB.506529.60;locus_tag=TcCLB.506529.60;size=840;Alias=TcCLB.506529.60,Tc00.1047053506529.60:pep,Tc00.1047053506529.60:exon:1,71660413,Tc00.1047053506529.60,70887314,Tc00.1047053506529.60:mRNA,6986.t00006
chr06_CNV1	TcChr6-S	9760	124800	loss	31058	32398	ID=TcCLB.506529.70;Name=TcCLB.506529.70;description=hypothetical+protein%2C+conserved;size=1341;web_id=TcCLB.506529.70;locus_tag=TcCLB.506529.70;size=1341;Alias=TcCLB.506529.70,Tc00.1047053506529.70:pep,71660417,Tc00.1047053506529.70:exon:1,Tc00.1047053506529.70:mRNA,70887316,Tc00.1047053506529.70,6986.t00007
chr06_CNV1	TcChr6-S	9760	124800	loss	34706	36739	ID=TcCLB.506529.80;Name=TcCLB.506529.80;description=hypothetical+protein%2C+conserved;size=2034;web_id=TcCLB.506529.80;locus_tag=TcCLB.506529.80;size=2034;Alias=Tc00.1047053506529.80,70887318,Tc00.1047053506529.80:mRNA,71660421,TcCLB.506529.80,Tc00.1047053506529.80:exon:1,Tc00.1047053506529.80:pep,6986.t00008
chr06_CNV1	TcChr6-S	9760	124800	loss	39224	42766	ID=TcCLB.506529.90;Name=TcCLB.506529.90;description=puromycin-sensitive+aminopeptidase-like+protein%2C+putative%2Cmetallo-peptidase%2C+clan+MA%28E%29%2C+family+M1%2C+putative;size=3543;web_id=TcCLB.506529.90;locus_tag=TcCLB.506529.90;size=3543;Alias=Tc00.1047053506529.90:exon:1,6986.t00009,Tc00.1047053506529.90,71660425,70887320,TcCLB.506529.90,Tc00.1047053506529.90:mRNA,Tc00.1047053506529.90:pep
chr06_CNV1	TcChr6-S	9760	124800	loss	43916	46339	ID=TcCLB.506529.100;Name=TcCLB.506529.100;description=hypothetical+protein%2C+conserved;size=2424;web_id=TcCLB.506529.100;locus_tag=TcCLB.506529.100;size=2424;Alias=71660429,Tc00.1047053506529.100:pep,70887322,TcCLB.506529.100,Tc00.1047053506529.100:mRNA,6986.t00010,Tc00.1047053506529.100:exon:1,Tc00.1047053506529.100
chr06_CNV1	TcChr6-S	9760	124800	loss	46679	47569	ID=TcCLB.506529.110;Name=TcCLB.506529.110;description=hypothetical+protein%2C+conserved;size=891;web_id=TcCLB.506529.110;locus_tag=TcCLB.506529.110;size=891;Alias=Tc00.1047053506529.110:pep,TcCLB.506529.110,70887324,Tc00.1047053506529.110:mRNA,6986.t00011,Tc00.1047053506529.110:exon:1,71660433,Tc00.1047053506529.110
chr06_CNV1	TcChr6-S	9760	124800	loss	49245	51047	ID=TcCLB.506529.120;Name=TcCLB.506529.120;description=hypothetical+protein;size=1803;web_id=TcCLB.506529.120;locus_tag=TcCLB.506529.120;size=1803;Alias=TcCLB.506529.120,Tc00.1047053506529.120:exon:1,Tc00.1047053506529.120:mRNA,Tc00.1047053506529.120,70887326,71660437,6986.t00012,Tc00.1047053506529.120:pep
chr06_CNV1	TcChr6-S	9760	124800	loss	51613	55575	ID=TcCLB.506529.130;Name=TcCLB.506529.130;description=hypothetical+protein%2C+conserved;size=3963;web_id=TcCLB.506529.130;locus_tag=TcCLB.506529.130;size=3963;Alias=Tc00.1047053506529.130:mRNA,Tc00.1047053506529.130:pep,6986.t00013,70887328,TcCLB.506529.130,Tc00.1047053506529.130,71660441,Tc00.1047053506529.130:exon:1
chr06_CNV1	TcChr6-S	9760	124800	loss	55859	56920	ID=TcCLB.506529.140;Name=TcCLB.506529.140;description=hypothetical+protein%2C+conserved;size=1062;web_id=TcCLB.506529.140;locus_tag=TcCLB.506529.140;size=1062;Alias=70887330,Tc00.1047053506529.140:mRNA,TcCLB.506529.140,Tc00.1047053506529.140,Tc00.1047053506529.140:exon:1,71660445,6986.t00014,Tc00.1047053506529.140:pep
chr06_CNV1	TcChr6-S	9760	124800	loss	57877	61332	ID=TcCLB.506529.150;Name=TcCLB.506529.150;description=hypothetical+protein%2C+conserved;size=3456;web_id=TcCLB.506529.150;locus_tag=TcCLB.506529.150;size=3456;Alias=70887332,TcCLB.506529.150,Tc00.1047053506529.150:exon:1,Tc00.1047053506529.150,71660449,Tc00.1047053506529.150:mRNA,6986.t00015,Tc00.1047053506529.150:pep
chr06_CNV1	TcChr6-S	9760	124800	loss	61889	64702	ID=TcCLB.506529.160;Name=TcCLB.506529.160;description=hypothetical+protein%2C+conserved;size=2814;web_id=TcCLB.506529.160;locus_tag=TcCLB.506529.160;size=2814;Alias=70887334,Tc00.1047053506529.160:pep,TcCLB.506529.160,6986.t00016,Tc00.1047053506529.160:mRNA,Tc00.1047053506529.160,71660453,Tc00.1047053506529.160:exon:1
chr06_CNV1	TcChr6-S	9760	124800	loss	64990	66909	ID=TcCLB.506529.170;Name=TcCLB.506529.170;description=hypothetical+protein%2C+conserved;size=1920;web_id=TcCLB.506529.170;locus_tag=TcCLB.506529.170;size=1920;Alias=Tc00.1047053506529.170,Tc00.1047053506529.170:mRNA,TcCLB.506529.170,Tc00.1047053506529.170:exon:1,70887336,6986.t00017,71660457,Tc00.1047053506529.170:pep
chr06_CNV1	TcChr6-S	9760	124800	loss	67448	68041	ID=TcCLB.506529.180;Name=TcCLB.506529.180;description=hypothetical+protein%2C+conserved;size=594;web_id=TcCLB.506529.180;locus_tag=TcCLB.506529.180;size=594;Alias=70887338,71660461,6986.t00018,Tc00.1047053506529.180:exon:1,Tc00.1047053506529.180:mRNA,Tc00.1047053506529.180,TcCLB.506529.180,Tc00.1047053506529.180:pep
chr06_CNV1	TcChr6-S	9760	124800	loss	68793	70643	ID=TcCLB.506529.190;Name=TcCLB.506529.190;description=hypothetical+protein%2C+conserved;size=1851;web_id=TcCLB.506529.190;locus_tag=TcCLB.506529.190;size=1851;Alias=Tc00.1047053506529.190:exon:1,TcCLB.506529.190,Tc00.1047053506529.190:pep,71660465,6986.t00019,Tc00.1047053506529.190,70887340,Tc00.1047053506529.190:mRNA
chr06_CNV1	TcChr6-S	9760	124800	loss	71844	73859	ID=TcCLB.506529.200;Name=TcCLB.506529.200;description=hypothetical+protein%2C+conserved;size=2016;web_id=TcCLB.506529.200;locus_tag=TcCLB.506529.200;size=2016;Alias=Tc00.1047053506529.200:mRNA,Tc00.1047053506529.200:pep,70887342,71660469,Tc00.1047053506529.200:exon:1,Tc00.1047053506529.200,6986.t00020,TcCLB.506529.200
chr06_CNV1	TcChr6-S	9760	124800	loss	74579	76558	ID=TcCLB.506529.220;Name=TcCLB.506529.220;description=hypothetical+protein%2C+conserved;size=1980;web_id=TcCLB.506529.220;locus_tag=TcCLB.506529.220;size=1980;Alias=71660473,Tc00.1047053506529.220:exon:1,Tc00.1047053506529.220,70887344,Tc00.1047053506529.220:mRNA,TcCLB.506529.220,Tc00.1047053506529.220:pep,6986.t00022
chr06_CNV1	TcChr6-S	9760	124800	loss	77010	78923	ID=TcCLB.506529.224;Name=TcCLB.506529.224;description=hypothetical+protein%2C+conserved;size=1914;web_id=TcCLB.506529.224;locus_tag=TcCLB.506529.224;size=1914;Alias=6986.t00072,Tc00.1047053506529.224:pep,TcCLB.506529.224,70887364,Tc00.1047053506529.224:mRNA,Tc00.1047053506529.224:exon:1,Tc00.1047053506529.224,71660513
chr06_CNV1	TcChr6-S	9760	124800	loss	79253	80422	ID=TcCLB.506529.230;Name=TcCLB.506529.230;description=hypothetical+protein%2C+conserved;size=1170;web_id=TcCLB.506529.230;locus_tag=TcCLB.506529.230;size=1170;Alias=6986.t00023,Tc00.1047053506529.230:pep,Tc00.1047053506529.230:mRNA,70887346,71660477,TcCLB.506529.230,Tc00.1047053506529.230:exon:1,Tc00.1047053506529.230
chr06_CNV1	TcChr6-S	9760	124800	loss	81981	86255	ID=TcCLB.506529.250;Name=TcCLB.506529.250;description=hypothetical+protein%2C+conserved;size=4275;web_id=TcCLB.506529.250;locus_tag=TcCLB.506529.250;size=4275;Alias=TcCLB.506529.250,Tc00.1047053506529.250:exon:1,70887348,Tc00.1047053506529.250,71660481,6986.t00025,Tc00.1047053506529.250:pep,Tc00.1047053506529.250:mRNA
chr06_CNV1	TcChr6-S	9760	124800	loss	87275	88819	ID=TcCLB.506529.260;Name=TcCLB.506529.260;description=chaperone+DNAJ+protein%2C+putative;size=1545;web_id=TcCLB.506529.260;locus_tag=TcCLB.506529.260;size=1545;Alias=70887350,6986.t00026,Tc00.1047053506529.260:exon:1,TcCLB.506529.260,Tc00.1047053506529.260,Tc00.1047053506529.260:pep,71660485,Tc00.1047053506529.260:mRNA
chr06_CNV1	TcChr6-S	9760	124800	loss	90435	91934	ID=TcCLB.506529.280;Name=TcCLB.506529.280;description=hypothetical+protein%2C+conserved;size=1500;web_id=TcCLB.506529.280;locus_tag=TcCLB.506529.280;size=1500;Alias=6986.t00028,71660489,Tc00.1047053506529.280:pep,Tc00.1047053506529.280,70887352,Tc00.1047053506529.280:exon:1,Tc00.1047053506529.280:mRNA,TcCLB.506529.280
chr06_CNV1	TcChr6-S	9760	124800	loss	92694	94787	ID=TcCLB.506529.290;Name=TcCLB.506529.290;description=hypothetical+protein%2C+conserved;size=2094;web_id=TcCLB.506529.290;locus_tag=TcCLB.506529.290;size=2094;Alias=Tc00.1047053506529.290,TcCLB.506529.290,71660493,Tc00.1047053506529.290:pep,70887354,Tc00.1047053506529.290:mRNA,Tc00.1047053506529.290:exon:1,6986.t00029
chr06_CNV1	TcChr6-S	9760	124800	loss	95528	96856	ID=TcCLB.506529.300;Name=TcCLB.506529.300;description=hypothetical+protein%2C+conserved;size=1329;web_id=TcCLB.506529.300;locus_tag=TcCLB.506529.300;size=1329;Alias=Tc00.1047053506529.300:pep,70887356,Tc00.1047053506529.300:mRNA,71660497,Tc00.1047053506529.300:exon:1,TcCLB.506529.300,6986.t00030,Tc00.1047053506529.300
chr06_CNV1	TcChr6-S	9760	124800	loss	97318	98676	ID=TcCLB.506529.310;Name=TcCLB.506529.310;description=hypothetical+protein%2C+conserved;size=1359;web_id=TcCLB.506529.310;locus_tag=TcCLB.506529.310;size=1359;Alias=Tc00.1047053506529.310:exon:1,Tc00.1047053506529.310:pep,Tc00.1047053506529.310:mRNA,6986.t00031,28475414,Tc00.1047053506529.310,71660403,TcCLB.506529.310,70887309
chr06_CNV1	TcChr6-S	9760	124800	loss	100201	100530	ID=TcCLB.506529.314;Name=TcCLB.506529.314;description=hypothetical+protein%2C+conserved;size=330;web_id=TcCLB.506529.314;locus_tag=TcCLB.506529.314;size=330;Alias=TcCLB.506529.314,Tc00.1047053506529.314:mRNA,6986.t00073,Tc00.1047053506529.314,Tc00.1047053506529.314:exon:1,71660515,70887365,Tc00.1047053506529.314:pep,28475413
chr06_CNV1	TcChr6-S	9760	124800	loss	101026	103218	ID=TcCLB.506529.320;Name=TcCLB.506529.320;description=hypothetical+protein%2C+conserved;size=2193;web_id=TcCLB.506529.320;locus_tag=TcCLB.506529.320;size=2193;Alias=Tc00.1047053506529.320:exon:1,70887311,TcCLB.506529.320,Tc00.1047053506529.320,28475412,Tc00.1047053506529.320:pep,6986.t00032,Tc00.1047053506529.320:mRNA,71660407
chr06_CNV1	TcChr6-S	9760	124800	loss	103663	104154	ID=TcCLB.506529.324;Name=TcCLB.506529.324;description=hypothetical+protein%2C+conserved;size=492;web_id=TcCLB.506529.324;locus_tag=TcCLB.506529.324;size=492;Alias=28475411,Tc00.1047053506529.324:exon:1,Tc00.1047053506529.324:pep,Tc00.1047053506529.324,TcCLB.506529.324,71660517,Tc00.1047053506529.324:mRNA,6986.t00074,70887366
chr06_CNV1	TcChr6-S	9760	124800	loss	104549	105670	ID=TcCLB.506529.330;Name=TcCLB.506529.330;description=hypothetical+protein%2C+conserved;size=1122;web_id=TcCLB.506529.330;locus_tag=TcCLB.506529.330;size=1122;Alias=70887313,TcCLB.506529.330,28475410,Tc00.1047053506529.330:exon:1,Tc00.1047053506529.330,71660411,Tc00.1047053506529.330:pep,Tc00.1047053506529.330:mRNA,6986.t00033
chr06_CNV1	TcChr6-S	9760	124800	loss	106245	107927	ID=TcCLB.506529.340;Name=TcCLB.506529.340;description=Protein+kinase+domain%2C+putative;size=1683;web_id=TcCLB.506529.340;locus_tag=TcCLB.506529.340;size=1683;Alias=Tc00.1047053506529.340:exon:1,70887315,TcCLB.506529.340,71660415,Tc00.1047053506529.340,6986.t00034,3063553,Tc00.1047053506529.340:mRNA,Tc00.1047053506529.340:pep
chr06_CNV1	TcChr6-S	9760	124800	loss	109364	110368	ID=TcCLB.506529.360;Name=TcCLB.506529.360;description=cytochrome+c+oxidase+subunit+IV%2C+putative;size=1005;web_id=TcCLB.506529.360;locus_tag=TcCLB.506529.360;size=1005;Alias=Tc00.1047053506529.360:pep,3063552,70887317,Tc00.1047053506529.360:exon:1,Tc00.1047053506529.360:mRNA,71660419,6986.t00036,Tc00.1047053506529.360,TcCLB.506529.360
chr06_CNV1	TcChr6-S	9760	124800	loss	110713	111228	ID=TcCLB.506529.370;Name=TcCLB.506529.370;description=hypothetical+protein;size=516;web_id=TcCLB.506529.370;locus_tag=TcCLB.506529.370;size=516;Alias=Tc00.1047053506529.370:mRNA,TcCLB.506529.370,26105966,71660423,Tc00.1047053506529.370:exon:1,70887319,6986.t00037,Tc00.1047053506529.370,Tc00.1047053506529.370:pep
chr06_CNV1	TcChr6-S	9760	124800	loss	113055	115826	ID=TcCLB.506529.380;Name=TcCLB.506529.380;description=serine%2Fthreonine+protein+phosphatase%2C+putative;size=2772;web_id=TcCLB.506529.380;locus_tag=TcCLB.506529.380;size=2772;Alias=Tc00.1047053506529.380:pep,6986.t00038,70887321,TcCLB.506529.380,71660427,Tc00.1047053506529.380:exon:1,Tc00.1047053506529.380:mRNA,Tc00.1047053506529.380
chr06_CNV1	TcChr6-S	9760	124800	loss	117945	119747	ID=TcCLB.506529.400;Name=TcCLB.506529.400;description=hypothetical+protein%2C+conserved;size=1803;web_id=TcCLB.506529.400;locus_tag=TcCLB.506529.400;size=1803;Alias=Tc00.1047053506529.400:mRNA,TcCLB.506529.400,Tc00.1047053506529.400:pep,Tc00.1047053506529.400:exon:1,6986.t00040,Tc00.1047053506529.400,3063550,70887323,71660431
chr06_CNV1	TcChr6-S	9760	124800	loss	120976	123144	ID=TcCLB.506529.410;Name=TcCLB.506529.410;description=primase+2%2C+putative;size=2169;web_id=TcCLB.506529.410;locus_tag=TcCLB.506529.410;size=2169;Alias=Tc00.1047053506529.410:pep,6986.t00041,Tc00.1047053506529.410:mRNA,TcCLB.506529.410,70887325,Tc00.1047053506529.410:exon:1,Tc00.1047053506529.410,71660435
chr06_CNV2	TcChr6-S	128524	348838	loss	130015	132459	ID=TcCLB.506529.440;Name=TcCLB.506529.440;description=hypothetical+protein%2C+conserved;size=2445;web_id=TcCLB.506529.440;locus_tag=TcCLB.506529.440;size=2445;Alias=71660447,Tc00.1047053506529.440:exon:1,70887331,6986.t00044,TcCLB.506529.440,3063545,Tc00.1047053506529.440:mRNA,Tc00.1047053506529.440,Tc00.1047053506529.440:pep
chr06_CNV2	TcChr6-S	128524	348838	loss	133157	135622	ID=TcCLB.506529.460;Name=TcCLB.506529.460;description=hypothetical+protein%2C+conserved;size=2466;web_id=TcCLB.506529.460;locus_tag=TcCLB.506529.460;size=2466;Alias=TcCLB.506529.460,Tc00.1047053506529.460:pep,Tc00.1047053506529.460,71660451,6986.t00046,Tc00.1047053506529.460:mRNA,70887333,Tc00.1047053506529.460:exon:1
chr06_CNV2	TcChr6-S	128524	348838	loss	136480	138120	ID=TcCLB.506529.470;Name=TcCLB.506529.470;description=hypothetical+protein%2C+conserved;size=1641;web_id=TcCLB.506529.470;locus_tag=TcCLB.506529.470;size=1641;Alias=71660455,Tc00.1047053506529.470:mRNA,6986.t00047,70887335,3063542,Tc00.1047053506529.470:pep,Tc00.1047053506529.470,TcCLB.506529.470,Tc00.1047053506529.470:exon:1
chr06_CNV2	TcChr6-S	128524	348838	loss	139885	145041	ID=TcCLB.506529.480;Name=TcCLB.506529.480;description=hypothetical+protein%2C+conserved;size=5157;web_id=TcCLB.506529.480;locus_tag=TcCLB.506529.480;size=5157;Alias=TcCLB.506529.480,70887337,6986.t00048,71660459,Tc00.1047053506529.480:exon:1,Tc00.1047053506529.480,Tc00.1047053506529.480:mRNA,Tc00.1047053506529.480:pep
chr06_CNV2	TcChr6-S	128524	348838	loss	145920	149633	ID=TcCLB.506529.490;Name=TcCLB.506529.490;description=hypothetical+protein%2C+conserved;size=3714;web_id=TcCLB.506529.490;locus_tag=TcCLB.506529.490;size=3714;Alias=Tc00.1047053506529.490:pep,3063566,70887339,71660463,6986.t00049,Tc00.1047053506529.490,Tc00.1047053506529.490:exon:1,TcCLB.506529.490,Tc00.1047053506529.490:mRNA
chr06_CNV2	TcChr6-S	128524	348838	loss	151466	153373	ID=TcCLB.506529.500;Name=TcCLB.506529.500;description=hypothetical+protein%2C+conserved;size=1908;web_id=TcCLB.506529.500;locus_tag=TcCLB.506529.500;size=1908;Alias=Tc00.1047053506529.500:exon:1,71660467,6986.t00050,Tc00.1047053506529.500:mRNA,70887341,Tc00.1047053506529.500:pep,Tc00.1047053506529.500,TcCLB.506529.500
chr06_CNV2	TcChr6-S	128524	348838	loss	153749	155575	ID=TcCLB.506529.508;Name=TcCLB.506529.508;description=glucose-6-phosphate+isomerase%2C+glycosomal%2C+putative;size=1827;web_id=TcCLB.506529.508;locus_tag=TcCLB.506529.508;size=1827;Alias=6986.t00068,Tc00.1047053506529.508:pep,Tc00.1047053506529.508:exon:1,Tc00.1047053506529.508,71660505,TcCLB.506529.508,26105963,Tc00.1047053506529.508:mRNA,70887360
chr06_CNV2	TcChr6-S	128524	348838	loss	155935	156336	ID=TcCLB.506529.516;Name=TcCLB.506529.516;description=ATP+synthase+subunit%2C+putative;size=402;web_id=TcCLB.506529.516;locus_tag=TcCLB.506529.516;size=402;Alias=71660507,70887361,Tc00.1047053506529.516,13897546,Tc00.1047053506529.516:pep,3063563,Tc00.1047053506529.516:mRNA,Tc00.1047053506529.516:exon:1,TcCLB.506529.516,6986.t00069
chr06_CNV2	TcChr6-S	128524	348838	loss	156512	156877	ID=TcCLB.506529.524;Name=TcCLB.506529.524;description=hypothetical+protein%2C+conserved;size=366;web_id=TcCLB.506529.524;locus_tag=TcCLB.506529.524;size=366;Alias=6986.t00070,71660509,70887362,Tc00.1047053506529.524:mRNA,Tc00.1047053506529.524:pep,Tc00.1047053506529.524,Tc00.1047053506529.524:exon:1,26105962,TcCLB.506529.524
chr06_CNV2	TcChr6-S	128524	348838	loss	157127	157693	ID=TcCLB.506529.530;Name=TcCLB.506529.530;description=hypothetical+protein%2C+conserved;size=567;web_id=TcCLB.506529.530;locus_tag=TcCLB.506529.530;size=567;Alias=TcCLB.506529.530,Tc00.1047053506529.530:exon:1,70887343,Tc00.1047053506529.530:mRNA,Tc00.1047053506529.530,Tc00.1047053506529.530:pep,26105961,71660471,6986.t00053
chr06_CNV2	TcChr6-S	128524	348838	loss	158101	158424	ID=TcCLB.506529.535;Name=TcCLB.506529.535;description=hypothetical+protein%2C+conserved;size=324;web_id=TcCLB.506529.535;locus_tag=TcCLB.506529.535;size=324;Alias=6986.t00075,Tc00.1047053506529.535:exon:1,TcCLB.506529.535,71660519,70887367,Tc00.1047053506529.535,Tc00.1047053506529.535:mRNA,Tc00.1047053506529.535:pep
chr06_CNV2	TcChr6-S	128524	348838	loss	159339	160211	ID=TcCLB.506529.541;Name=TcCLB.506529.541;description=hypothetical+protein;size=873;web_id=TcCLB.506529.541;locus_tag=TcCLB.506529.541;size=873;Alias=Tc00.1047053506529.541:exon:1,Tc00.1047053506529.541,Tc00.1047053506529.541:pep,Tc00.1047053506529.541:mRNA,6986.t00077,TcCLB.506529.541,70887369,71660523
chr06_CNV2	TcChr6-S	128524	348838	loss	161776	162339	ID=TcCLB.506529.546;Name=TcCLB.506529.546;description=hypothetical+protein;size=564;web_id=TcCLB.506529.546;locus_tag=TcCLB.506529.546;size=564;Alias=26105959,Tc00.1047053506529.546:exon:1,70887368,6986.t00076,Tc00.1047053506529.546:pep,71660521,Tc00.1047053506529.546:mRNA,TcCLB.506529.546,Tc00.1047053506529.546
chr06_CNV2	TcChr6-S	128524	348838	loss	163118	164086	ID=TcCLB.506529.550;Name=TcCLB.506529.550;description=cysteine+peptidase%2C+putative%2Ccysteine+peptidase%2C+clan+CA%2C+family+C1%2C+cathepsin+L-like%2C+putative;size=969;web_id=TcCLB.506529.550;locus_tag=TcCLB.506529.550;size=969;Alias=Tc00.1047053506529.550:mRNA,3063559,6986.t00055,Tc00.1047053506529.550:exon:1,71660475,Tc00.1047053506529.550:pep,Tc00.1047053506529.550,70887345,TcCLB.506529.550
chr06_CNV2	TcChr6-S	128524	348838	loss	165074	165213	ID=TcCLB.506529.570;Name=TcCLB.506529.570;description=small+nuclear+RNA+%28snRNA%29+U2;size=140;web_id=TcCLB.506529.570;locus_tag=TcCLB.506529.570;size=140;Alias=TcCLB.506529.570,Tc00.1047053506529.570,Tc00.1047053506529.570:snRNA
chr06_CNV2	TcChr6-S	128524	348838	loss	174691	177498	ID=TcCLB.506529.590;Name=TcCLB.506529.590;description=hypothetical+protein%2C+conserved;size=2808;web_id=TcCLB.506529.590;locus_tag=TcCLB.506529.590;size=2808;Alias=70887347,71660479,Tc00.1047053506529.590:pep,TcCLB.506529.590,6986.t00059,28475409,Tc00.1047053506529.590:mRNA,Tc00.1047053506529.590,Tc00.1047053506529.590:exon:1
chr06_CNV2	TcChr6-S	128524	348838	loss	178583	179662	ID=TcCLB.506529.595;Name=TcCLB.506529.595;description=hypothetical+protein;size=1080;web_id=TcCLB.506529.595;locus_tag=TcCLB.506529.595;size=1080;Alias=Tc00.1047053506529.595,TcCLB.506529.595,70887370,Tc00.1047053506529.595:pep,71660525,6986.t00078,Tc00.1047053506529.595:mRNA,Tc00.1047053506529.595:exon:1
chr06_CNV2	TcChr6-S	128524	348838	loss	182581	183405	ID=TcCLB.506529.600;Name=TcCLB.506529.600;description=metacyclin+II%2C+putative;size=825;web_id=TcCLB.506529.600;locus_tag=TcCLB.506529.600;size=825;Alias=Tc00.1047053506529.600:mRNA,TcCLB.506529.600,Tc00.1047053506529.600,71660483,70887349,Tc00.1047053506529.600:exon:1,6986.t00060,Tc00.1047053506529.600:pep
chr06_CNV2	TcChr6-S	128524	348838	loss	187855	189069	ID=TcCLB.506529.610;Name=TcCLB.506529.610;description=hypothetical+protein;size=1215;web_id=TcCLB.506529.610;locus_tag=TcCLB.506529.610;size=1215;Alias=Tc00.1047053506529.610,71660487,Tc00.1047053506529.610:exon:1,Tc00.1047053506529.610:pep,6986.t00061,70887351,TcCLB.506529.610,Tc00.1047053506529.610:mRNA
chr06_CNV2	TcChr6-S	128524	348838	loss	192144	193196	ID=TcCLB.506529.620;Name=TcCLB.506529.620;description=hypothetical+protein;size=1053;web_id=TcCLB.506529.620;locus_tag=TcCLB.506529.620;size=1053;Alias=6986.t00062,3063530,70887353,71660491,Tc00.1047053506529.620,Tc00.1047053506529.620:exon:1,Tc00.1047053506529.620:pep,Tc00.1047053506529.620:mRNA,TcCLB.506529.620
chr06_CNV2	TcChr6-S	128524	348838	loss	193825	195936	ID=TcCLB.506529.640;Name=TcCLB.506529.640;description=hypothetical+protein%2C+conserved;size=2112;web_id=TcCLB.506529.640;locus_tag=TcCLB.506529.640;size=2112;Alias=Tc00.1047053506529.640:mRNA,Tc00.1047053506529.640:exon:1,TcCLB.506529.640,6986.t00064,70887355,71660495,Tc00.1047053506529.640,Tc00.1047053506529.640:pep
chr06_CNV2	TcChr6-S	128524	348838	loss	196875	197966	ID=TcCLB.506529.650;Name=TcCLB.506529.650;description=hypothetical+protein%2C+conserved;size=1092;web_id=TcCLB.506529.650;locus_tag=TcCLB.506529.650;size=1092;Alias=TcCLB.506529.650,71660499,70887357,6986.t00065,Tc00.1047053506529.650:mRNA,Tc00.1047053506529.650:pep,3063528,Tc00.1047053506529.650:exon:1,Tc00.1047053506529.650
chr06_CNV2	TcChr6-S	128524	348838	loss	198491	199552	ID=TcCLB.506529.660;Name=TcCLB.506529.660;description=hypothetical+protein%2C+conserved;size=1062;web_id=TcCLB.506529.660;locus_tag=TcCLB.506529.660;size=1062;Alias=Tc00.1047053506529.660:mRNA,71660501,TcCLB.506529.660,Tc00.1047053506529.660:pep,Tc00.1047053506529.660:exon:1,70887358,6986.t00066,Tc00.1047053506529.660
chr06_CNV2	TcChr6-S	128524	348838	loss	199957	200445	ID=TcCLB.506529.669;Name=TcCLB.506529.669;description=hypothetical+protein%2C+conserved;size=489;web_id=TcCLB.506529.669;locus_tag=TcCLB.506529.669;size=489;Alias=Tc00.1047053506529.669:mRNA,Tc00.1047053506529.669:exon:1,Tc00.1047053506529.669,71660511,70887363,TcCLB.506529.669,6986.t00071,Tc00.1047053506529.669:pep
chr06_CNV2	TcChr6-S	128524	348838	loss	201683	202126	ID=TcCLB.506529.680;Name=TcCLB.506529.680;description=retrotransposon+hot+spot+%28RHS%29+protein%2C+putative;size=444;web_id=TcCLB.506529.680;locus_tag=TcCLB.506529.680;size=444;Alias=Tc00.1047053506529.680:mRNA,70887371,71660527,Tc00.1047053506529.680:exon:1,Tc00.1047053506529.680,TcCLB.506529.680,6986.t00079,Tc00.1047053506529.680:pep
chr06_CNV2	TcChr6-S	128524	348838	loss	202228	202695	ID=TcCLB.422207.21;Name=TcCLB.422207.21;description=retrotransposon+hot+spot+protein+%28RHS%2C+pseudogene%29%2C+putative;size=468;web_id=TcCLB.422207.21;locus_tag=TcCLB.422207.21;size=468;Alias=1410.t00002,TcCLB.422207.21,Tc00.1047053422207.21,Tc00.1047053422207.21:pseudogenic_transcript,Tc00.1047053422207.21:pseudogenic_transcript:pep
chr06_CNV2	TcChr6-S	128524	348838	loss	202920	203447	ID=TcCLB.422207.10;Name=TcCLB.422207.10;description=UDP-Gal+or+UDP-GlcNAc-dependent+glycosyltransferase%2C+putative;size=528;web_id=TcCLB.422207.10;locus_tag=TcCLB.422207.10;size=528;Alias=70860576,71394244,1410.t00001,TcCLB.422207.10,Tc00.1047053422207.10,Tc00.1047053422207.10:pep,Tc00.1047053422207.10:mRNA,Tc00.1047053422207.10:exon:1
chr06_CNV2	TcChr6-S	128524	348838	loss	205469	205891	ID=TcCLB.510071.20;Name=TcCLB.510071.20;description=hypothetical+protein;size=423;web_id=TcCLB.510071.20;locus_tag=TcCLB.510071.20;size=423;Alias=70866153,Tc00.1047053510071.20,71401206,TcCLB.510071.20,Tc00.1047053510071.20:pep,Tc00.1047053510071.20:mRNA,5835.t00002,Tc00.1047053510071.20:exon:1
chr06_CNV2	TcChr6-S	128524	348838	loss	206174	207307	ID=TcCLB.510071.30;Name=TcCLB.510071.30;description=UDP-Gal+or+UDP-GlcNAc-dependent+glycosyltransferase%2C+putative;size=1134;web_id=TcCLB.510071.30;locus_tag=TcCLB.510071.30;size=1134;Alias=70866154,TcCLB.510071.30,Tc00.1047053510071.30,5835.t00003,71401208,Tc00.1047053510071.30:mRNA,Tc00.1047053510071.30:pep,Tc00.1047053510071.30:exon:1
chr06_CNV2	TcChr6-S	128524	348838	loss	212653	213522	ID=TcCLB.510073.10;Name=TcCLB.510073.10;description=cysteine+peptidase+%28N-terminal%29%2C+putative%2Ccysteine+peptidase%2C+clan+CA%2C+family+C1%2C+cathepsin+L-like%2C+putative;size=870;web_id=TcCLB.510073.10;locus_tag=TcCLB.510073.10;size=870;Alias=Tc00.1047053510073.10:pseudogenic_transcript:pep,Tc00.1047053510073.10,TcCLB.510073.10,8294.t00001,Tc00.1047053510073.10:pseudogenic_transcript
chr06_CNV2	TcChr6-S	128524	348838	loss	213904	214476	ID=TcCLB.510073.17;Name=TcCLB.510073.17;description=cysteine+peptidase+%28C-terminal%29%2C+putative;size=573;web_id=TcCLB.510073.17;locus_tag=TcCLB.510073.17;size=573;Alias=Tc00.1047053510073.17,TcCLB.510073.17,Tc00.1047053510073.17:pseudogenic_transcript:pep,Tc00.1047053510073.17:pseudogenic_transcript,8294.t00010
chr06_CNV2	TcChr6-S	128524	348838	loss	215559	216476	ID=TcCLB.510073.24;Name=TcCLB.510073.24;description=hypothetical+protein;size=918;web_id=TcCLB.510073.24;locus_tag=TcCLB.510073.24;size=918;Alias=Tc00.1047053510073.24:mRNA,TcCLB.510073.24,70875786,8294.t00011,Tc00.1047053510073.24,Tc00.1047053510073.24:pep,71419394,Tc00.1047053510073.24:exon:1
chr06_CNV2	TcChr6-S	128524	348838	loss	218999	221935	ID=TcCLB.510073.30;Name=TcCLB.510073.30;description=pumilio%2FPUF+RNA+binding+protein+4%2C+putative+%28PUF4%29;size=2937;web_id=TcCLB.510073.30;locus_tag=TcCLB.510073.30;size=2937;Alias=Tc00.1047053510073.30:mRNA,8294.t00003,Tc00.1047053510073.30:pep,Tc00.1047053510073.30:exon:1,TcCLB.510073.30,PUF4,Tc00.1047053510073.30,70875780,71419381
chr06_CNV2	TcChr6-S	128524	348838	loss	222575	223231	ID=TcCLB.510073.40;Name=TcCLB.510073.40;description=hypothetical+protein%2C+conserved;size=657;web_id=TcCLB.510073.40;locus_tag=TcCLB.510073.40;size=657;Alias=71419383,Tc00.1047053510073.40:pep,70875781,Tc00.1047053510073.40:mRNA,Tc00.1047053510073.40:exon:1,TcCLB.510073.40,8294.t00004,Tc00.1047053510073.40
chr06_CNV2	TcChr6-S	128524	348838	loss	223702	224793	ID=TcCLB.510073.50;Name=TcCLB.510073.50;description=elongation+factor+1-gamma+%28EF-1-gamma%29%2C+putative;size=1092;web_id=TcCLB.510073.50;locus_tag=TcCLB.510073.50;size=1092;Alias=8294.t00005,TcCLB.510073.50,Tc00.1047053510073.50,Tc00.1047053510073.50:pep,70875782,Tc00.1047053510073.50:exon:1,Tc00.1047053510073.50:mRNA,71419385
chr06_CNV2	TcChr6-S	128524	348838	loss	225773	226813	ID=TcCLB.510073.70;Name=TcCLB.510073.70;description=CCR4-NOT+transcription+complex+subunit+2%2C+putative;size=1041;web_id=TcCLB.510073.70;locus_tag=TcCLB.510073.70;size=1041;Alias=8294.t00007,71419387,Tc00.1047053510073.70:mRNA,Tc00.1047053510073.70,Tc00.1047053510073.70:exon:1,TcCLB.510073.70,70875783,Tc00.1047053510073.70:pep
chr06_CNV2	TcChr6-S	128524	348838	loss	227400	228209	ID=TcCLB.510073.75;Name=TcCLB.510073.75;description=hypothetical+protein%2C+conserved;size=810;web_id=TcCLB.510073.75;locus_tag=TcCLB.510073.75;size=810;Alias=Tc00.1047053510073.75:exon:1,TcCLB.510073.75,8294.t00012,71419396,Tc00.1047053510073.75,Tc00.1047053510073.75:mRNA,70875787,Tc00.1047053510073.75:pep
chr06_CNV2	TcChr6-S	128524	348838	loss	229031	231406	ID=TcCLB.510073.80;Name=TcCLB.510073.80;description=hypothetical+protein%2C+conserved;size=2376;web_id=TcCLB.510073.80;locus_tag=TcCLB.510073.80;size=2376;Alias=70875784,71419389,Tc00.1047053510073.80,TcCLB.510073.80,Tc00.1047053510073.80:mRNA,Tc00.1047053510073.80:exon:1,8294.t00008,Tc00.1047053510073.80:pep
chr06_CNV2	TcChr6-S	128524	348838	loss	231965	234481	ID=TcCLB.510073.90;Name=TcCLB.510073.90;description=hypothetical+protein%2C+conserved;size=2517;web_id=TcCLB.510073.90;locus_tag=TcCLB.510073.90;size=2517;Alias=8294.t00009,Tc00.1047053510073.90,Tc00.1047053510073.90:pep,Tc00.1047053510073.90:exon:1,71419392,TcCLB.510073.90,Tc00.1047053510073.90:mRNA,70875785
chr06_CNV2	TcChr6-S	128524	348838	loss	235665	240878	ID=TcCLB.510075.30;Name=TcCLB.510075.30;description=hypothetical+protein%2C+conserved;size=5214;web_id=TcCLB.510075.30;locus_tag=TcCLB.510075.30;size=5214;Alias=Tc00.1047053510075.30:mRNA,70872349,71411975,Tc00.1047053510075.30:pep,Tc00.1047053510075.30:exon:1,Tc00.1047053510075.30,TcCLB.510075.30,8295.t00003
chr06_CNV2	TcChr6-S	128524	348838	loss	241208	242644	ID=TcCLB.510075.40;Name=TcCLB.510075.40;description=hypothetical+protein%2C+conserved;size=1437;web_id=TcCLB.510075.40;locus_tag=TcCLB.510075.40;size=1437;Alias=8295.t00004,Tc00.1047053510075.40:mRNA,70872350,Tc00.1047053510075.40:pep,TcCLB.510075.40,71411977,Tc00.1047053510075.40,Tc00.1047053510075.40:exon:1
chr06_CNV2	TcChr6-S	128524	348838	loss	242798	247516	ID=TcCLB.510075.50;Name=TcCLB.510075.50;description=hypothetical+protein%2C+conserved;size=4719;web_id=TcCLB.510075.50;locus_tag=TcCLB.510075.50;size=4719;Alias=8295.t00005,Tc00.1047053510075.50:exon:1,70872351,TcCLB.510075.50,Tc00.1047053510075.50,Tc00.1047053510075.50:mRNA,71411979,Tc00.1047053510075.50:pep
chr06_CNV2	TcChr6-S	128524	348838	loss	248573	250273	ID=TcCLB.510075.60;Name=TcCLB.510075.60;description=hypothetical+protein;size=1701;web_id=TcCLB.510075.60;locus_tag=TcCLB.510075.60;size=1701;Alias=70872352,71411981,Tc00.1047053510075.60:mRNA,8295.t00006,Tc00.1047053510075.60:exon:1,Tc00.1047053510075.60:pep,Tc00.1047053510075.60,TcCLB.510075.60
chr06_CNV2	TcChr6-S	128524	348838	loss	250514	253276	ID=TcCLB.506531.9;Name=TcCLB.506531.9;description=hypothetical+protein;size=2763;web_id=TcCLB.506531.9;locus_tag=TcCLB.506531.9;size=2763;Alias=Tc00.1047053506531.9:mRNA,Tc00.1047053506531.9:exon:1,Tc00.1047053506531.9:pep,70875546,Tc00.1047053506531.9,6987.t00007,71418690,TcCLB.506531.9
chr06_CNV2	TcChr6-S	128524	348838	loss	253969	256917	ID=TcCLB.506531.20;Name=TcCLB.506531.20;description=hypothetical+protein%2C+conserved;size=2949;web_id=TcCLB.506531.20;locus_tag=TcCLB.506531.20;size=2949;Alias=Tc00.1047053506531.20:exon:1,71418679,70875541,TcCLB.506531.20,6987.t00002,Tc00.1047053506531.20:mRNA,Tc00.1047053506531.20,Tc00.1047053506531.20:pep
chr06_CNV2	TcChr6-S	128524	348838	loss	257193	258737	ID=TcCLB.506531.30;Name=TcCLB.506531.30;description=hypothetical+protein%2C+conserved;size=1545;web_id=TcCLB.506531.30;locus_tag=TcCLB.506531.30;size=1545;Alias=6987.t00003,70875542,Tc00.1047053506531.30:pep,TcCLB.506531.30,Tc00.1047053506531.30:exon:1,71418681,Tc00.1047053506531.30:mRNA,Tc00.1047053506531.30
chr06_CNV2	TcChr6-S	128524	348838	loss	259101	265349	ID=TcCLB.506531.40;Name=TcCLB.506531.40;description=hypothetical+protein%2C+conserved;size=6249;web_id=TcCLB.506531.40;locus_tag=TcCLB.506531.40;size=6249;Alias=Tc00.1047053506531.40,6987.t00004,TcCLB.506531.40,Tc00.1047053506531.40:mRNA,Tc00.1047053506531.40:pep,71418684,Tc00.1047053506531.40:exon:1,70875543
chr06_CNV2	TcChr6-S	128524	348838	loss	270849	271925	ID=TcCLB.506531.50;Name=TcCLB.506531.50;description=metacaspase%2C+putative%2Ccysteine+peptidase%2C+Clan+CD%2C+family+C13%2C+putative;size=1077;web_id=TcCLB.506531.50;locus_tag=TcCLB.506531.50;size=1077;Alias=Tc00.1047053506531.50,TcCLB.506531.50,Tc00.1047053506531.50:pep,71418686,Tc00.1047053506531.50:exon:1,70875544,Tc00.1047053506531.50:mRNA,6987.t00005
chr06_CNV2	TcChr6-S	128524	348838	loss	272614	273306	ID=TcCLB.506531.60;Name=TcCLB.506531.60;description=hypothetical+protein%2C+conserved;size=693;web_id=TcCLB.506531.60;locus_tag=TcCLB.506531.60;size=693;Alias=Tc00.1047053506531.60:exon:1,Tc00.1047053506531.60,6987.t00006,71418688,TcCLB.506531.60,Tc00.1047053506531.60:mRNA,Tc00.1047053506531.60:pep,70875545
chr06_CNV2	TcChr6-S	128524	348838	loss	276058	277134	ID=TcCLB.507537.40;Name=TcCLB.507537.40;description=metacaspase%2C+putative%2Ccysteine+peptidase%2C+Clan+CD%2C+family+C13%2C+putative;size=1077;web_id=TcCLB.507537.40;locus_tag=TcCLB.507537.40;size=1077;Alias=71406900,TcCLB.507537.40,Tc00.1047053507537.40:exon:1,70869554,Tc00.1047053507537.40,Tc00.1047053507537.40:pep,7376.t00004,Tc00.1047053507537.40:mRNA
chr06_CNV2	TcChr6-S	128524	348838	loss	277823	280180	ID=TcCLB.507537.30;Name=TcCLB.507537.30;description=cysteinyl-tRNA+synthetase%2C+putative;size=2358;web_id=TcCLB.507537.30;locus_tag=TcCLB.507537.30;size=2358;Alias=Tc00.1047053507537.30,70869553,TcCLB.507537.30,Tc00.1047053507537.30:exon:1,Tc00.1047053507537.30:mRNA,Tc00.1047053507537.30:pep,71406898,7376.t00003
chr06_CNV2	TcChr6-S	128524	348838	loss	280339	281619	ID=TcCLB.507537.20;Name=TcCLB.507537.20;description=cysteine+peptidase%2C+putative%2Ccysteine+peptidase%2C+clan+CA%2C+family+C1%2C+cathepsin+L-like%2C+putative;size=1281;web_id=TcCLB.507537.20;locus_tag=TcCLB.507537.20;size=1281;Alias=Tc00.1047053507537.20:mRNA,70869552,7376.t00002,Tc00.1047053507537.20,Tc00.1047053507537.20:exon:1,Tc00.1047053507537.20:pep,TcCLB.507537.20,71406896
chr06_CNV2	TcChr6-S	128524	348838	loss	282063	283472	ID=TcCLB.507537.10;Name=TcCLB.507537.10;description=cruzipain+precursor+%28pseudogene%29%2C+putative%2Ccathepsin+L-like+%28pseudogene%29%2C+putative%2Cmajor+cysteine+proteinase+%28pseudogene%29%2C+putative%2Ccysteine+peptidase%2C+clan+CA%2C+family+C1+%28pseudogene%29%2C+putative;size=1410;web_id=TcCLB.507537.10;locus_tag=TcCLB.507537.10;size=1410;Alias=Tc00.1047053507537.10:pseudogenic_transcript…
chr06_CNV2	TcChr6-S	128524	348838	loss	284077	285480	ID=TcCLB.507603.270;Name=TcCLB.507603.270;description=cruzipain+precursor%2C+putative%2Ccathepsin+L-like%2C+putative%2Cmajor+cysteine+proteinase%2C+putative%2Ccysteine+peptidase%2C+clan+CA%2C+family+C1%2C+putative;size=1404;web_id=TcCLB.507603.270;locus_tag=TcCLB.507603.270;size=1404;Alias=7400.t00027,Tc00.1047053507603.270:pep,70883838,TcCLB.507603.270,Tc00.1047053507603.270:mRNA,Tc00.1047053507…
chr06_CNV2	TcChr6-S	128524	348838	loss	285924	287327	ID=TcCLB.507603.260;Name=TcCLB.507603.260;description=cysteine+peptidase%2C+putative%2Ccysteine+peptidase%2C+clan+CA%2C+family+C1%2C+cathepsin+L-like%2C+putative;size=1404;web_id=TcCLB.507603.260;locus_tag=TcCLB.507603.260;size=1404;Alias=Tc00.1047053507603.260:pep,Tc00.1047053507603.260:exon:1,Tc00.1047053507603.260:mRNA,7400.t00026,Tc00.1047053507603.260,71663163,70883837,TcCLB.507603.260
chr06_CNV2	TcChr6-S	128524	348838	loss	288232	289869	ID=TcCLB.507603.250;Name=TcCLB.507603.250;description=hypothetical+protein%2C+conserved;size=1638;web_id=TcCLB.507603.250;locus_tag=TcCLB.507603.250;size=1638;Alias=71663161,70883836,TcCLB.507603.250,Tc00.1047053507603.250,19225046,7400.t00025,Tc00.1047053507603.250:mRNA,19747206,Tc00.1047053507603.250:exon:1,Tc00.1047053507603.250:pep
chr06_CNV2	TcChr6-S	128524	348838	loss	290256	293147	ID=TcCLB.507603.240;Name=TcCLB.507603.240;description=hypothetical+protein%2C+conserved;size=2892;web_id=TcCLB.507603.240;locus_tag=TcCLB.507603.240;size=2892;Alias=70883835,19747205,Tc00.1047053507603.240:pep,Tc00.1047053507603.240:exon:1,71663159,Tc00.1047053507603.240,7400.t00024,Tc00.1047053507603.240:mRNA,TcCLB.507603.240
chr06_CNV2	TcChr6-S	128524	348838	loss	293566	294465	ID=TcCLB.507603.230;Name=TcCLB.507603.230;description=hydroxyacylglutathione+hydrolase%2C+putative%2Cglyoxalase+II%2C+putative;size=900;web_id=TcCLB.507603.230;locus_tag=TcCLB.507603.230;size=900;Alias=Tc00.1047053507603.230,Tc00.1047053507603.230:pep,Tc00.1047053507603.230:exon:1,Tc00.1047053507603.230:mRNA,7400.t00023,70883834,19747204,TcCLB.507603.230,71663157
chr06_CNV2	TcChr6-S	128524	348838	loss	295713	297047	ID=TcCLB.507603.220;Name=TcCLB.507603.220;description=hypothetical+protein;size=1335;web_id=TcCLB.507603.220;locus_tag=TcCLB.507603.220;size=1335;Alias=Tc00.1047053507603.220:exon:1,Tc00.1047053507603.220:pep,Tc00.1047053507603.220,71663155,70883833,Tc00.1047053507603.220:mRNA,TcCLB.507603.220,7400.t00022
chr06_CNV2	TcChr6-S	128524	348838	loss	297890	299101	ID=TcCLB.507603.200;Name=TcCLB.507603.200;description=proteasome+regulatory+ATPase+subunit+3%2C+putative;size=1212;web_id=TcCLB.507603.200;locus_tag=TcCLB.507603.200;size=1212;Alias=Tc00.1047053507603.200:mRNA,Tc00.1047053507603.200:exon:1,7400.t00020,71663153,70883832,19747202,TcCLB.507603.200,Tc00.1047053507603.200,Tc00.1047053507603.200:pep
chr06_CNV2	TcChr6-S	128524	348838	loss	300811	302085	ID=TcCLB.507603.190;Name=TcCLB.507603.190;description=hypothetical+protein%2C+conserved;size=1275;web_id=TcCLB.507603.190;locus_tag=TcCLB.507603.190;size=1275;Alias=Tc00.1047053507603.190:exon:1,71663151,Tc00.1047053507603.190:mRNA,TcCLB.507603.190,7400.t00019,70883831,Tc00.1047053507603.190,Tc00.1047053507603.190:pep,19747201
chr06_CNV2	TcChr6-S	128524	348838	loss	302856	306257	ID=TcCLB.507603.180;Name=TcCLB.507603.180;description=ubiquitin+hydrolase%2C+putative%2Ccysteine+peptidase%2C+Clan+CA%2C+family+C19%2C+putative;size=3402;web_id=TcCLB.507603.180;locus_tag=TcCLB.507603.180;size=3402;Alias=Tc00.1047053507603.180:pep,TcCLB.507603.180,Tc00.1047053507603.180:exon:1,Tc00.1047053507603.180:mRNA,7400.t00018,70883830,Tc00.1047053507603.180,71663149
chr06_CNV2	TcChr6-S	128524	348838	loss	306644	308878	ID=TcCLB.507603.170;Name=TcCLB.507603.170;description=hypothetical+protein%2C+conserved;size=2235;web_id=TcCLB.507603.170;locus_tag=TcCLB.507603.170;size=2235;Alias=Tc00.1047053507603.170,TcCLB.507603.170,Tc00.1047053507603.170:mRNA,71663147,70883829,Tc00.1047053507603.170:exon:1,7400.t00017,Tc00.1047053507603.170:pep
chr06_CNV2	TcChr6-S	128524	348838	loss	309271	310515	ID=TcCLB.507603.160;Name=TcCLB.507603.160;description=hypothetical+protein%2C+conserved;size=1245;web_id=TcCLB.507603.160;locus_tag=TcCLB.507603.160;size=1245;Alias=Tc00.1047053507603.160:mRNA,Tc00.1047053507603.160:pep,7400.t00016,70883828,TcCLB.507603.160,71663145,Tc00.1047053507603.160:exon:1,Tc00.1047053507603.160
chr06_CNV2	TcChr6-S	128524	348838	loss	310886	312997	ID=TcCLB.507603.150;Name=TcCLB.507603.150;description=dolichyl-P-Man%3AGDP-Man5GlcNAc2-PP-dolichyl+alpha-1%2C2-mannosyltransferase%2C+putative+%28ALG9%29;size=2112;web_id=TcCLB.507603.150;locus_tag=TcCLB.507603.150;size=2112;Alias=ALG9,71663143,Tc00.1047053507603.150:pep,Tc00.1047053507603.150:exon:1,7400.t00015,Tc00.1047053507603.150,70883827,Asparagine-linked glycosylation protein 9,Tc00.104705…
chr06_CNV2	TcChr6-S	128524	348838	loss	313823	315811	ID=TcCLB.507603.140;Name=TcCLB.507603.140;description=leucine-rich+repeat+protein+%28LRRP%29%2C+putative;size=1989;web_id=TcCLB.507603.140;locus_tag=TcCLB.507603.140;size=1989;Alias=Tc00.1047053507603.140:mRNA,71663141,7400.t00014,Tc00.1047053507603.140,TcCLB.507603.140,Tc00.1047053507603.140:pep,70883826,Tc00.1047053507603.140:exon:1
chr06_CNV2	TcChr6-S	128524	348838	loss	316256	317446	ID=TcCLB.507603.130;Name=TcCLB.507603.130;description=hypothetical+protein%2C+conserved;size=1191;web_id=TcCLB.507603.130;locus_tag=TcCLB.507603.130;size=1191;Alias=Tc00.1047053507603.130,Tc00.1047053507603.130:mRNA,Tc00.1047053507603.130:pep,70883825,TcCLB.507603.130,7400.t00013,Tc00.1047053507603.130:exon:1,71663139
chr06_CNV2	TcChr6-S	128524	348838	loss	317854	321372	ID=TcCLB.507603.120;Name=TcCLB.507603.120;description=hypothetical+protein%2C+conserved;size=3519;web_id=TcCLB.507603.120;locus_tag=TcCLB.507603.120;size=3519;Alias=71663137,70883824,Tc00.1047053507603.120:mRNA,TcCLB.507603.120,Tc00.1047053507603.120,Tc00.1047053507603.120:exon:1,7400.t00012,Tc00.1047053507603.120:pep
chr06_CNV2	TcChr6-S	128524	348838	loss	322049	324289	ID=TcCLB.507603.110;Name=TcCLB.507603.110;description=hypothetical+protein%2C+conserved;size=2241;web_id=TcCLB.507603.110;locus_tag=TcCLB.507603.110;size=2241;Alias=TcCLB.507603.110,71663135,7400.t00011,Tc00.1047053507603.110:exon:1,Tc00.1047053507603.110:mRNA,70883823,Tc00.1047053507603.110:pep,Tc00.1047053507603.110
chr06_CNV2	TcChr6-S	128524	348838	loss	325835	326719	ID=TcCLB.507603.100;Name=TcCLB.507603.100;description=hypothetical+protein%2C+conserved;size=885;web_id=TcCLB.507603.100;locus_tag=TcCLB.507603.100;size=885;Alias=Tc00.1047053507603.100:pep,Tc00.1047053507603.100,71663133,70883822,7400.t00010,TcCLB.507603.100,Tc00.1047053507603.100:exon:1,Tc00.1047053507603.100:mRNA
chr06_CNV2	TcChr6-S	128524	348838	loss	327233	328945	ID=TcCLB.507603.90;Name=TcCLB.507603.90;description=hypothetical+protein;size=1713;web_id=TcCLB.507603.90;locus_tag=TcCLB.507603.90;size=1713;Alias=Tc00.1047053507603.90:exon:1,Tc00.1047053507603.90:pep,Tc00.1047053507603.90,71663131,TcCLB.507603.90,Tc00.1047053507603.90:mRNA,70883821,7400.t00009
chr06_CNV2	TcChr6-S	128524	348838	loss	329782	331146	ID=TcCLB.507603.80;Name=TcCLB.507603.80;description=hypothetical+protein%2C+conserved;size=1365;web_id=TcCLB.507603.80;locus_tag=TcCLB.507603.80;size=1365;Alias=7400.t00008,71663129,Tc00.1047053507603.80:exon:1,Tc00.1047053507603.80:mRNA,Tc00.1047053507603.80,Tc00.1047053507603.80:pep,TcCLB.507603.80,70883820
chr06_CNV2	TcChr6-S	128524	348838	loss	331499	332131	ID=TcCLB.507603.70;Name=TcCLB.507603.70;description=hypothetical+protein%2C+conserved;size=633;web_id=TcCLB.507603.70;locus_tag=TcCLB.507603.70;size=633;Alias=Tc00.1047053507603.70:exon:1,71663127,TcCLB.507603.70,Tc00.1047053507603.70:pep,Tc00.1047053507603.70:mRNA,Tc00.1047053507603.70,70883819,7400.t00007
chr06_CNV2	TcChr6-S	128524	348838	loss	333115	334794	ID=TcCLB.507603.60;Name=TcCLB.507603.60;description=hypothetical+protein%2C+conserved;size=1680;web_id=TcCLB.507603.60;locus_tag=TcCLB.507603.60;size=1680;Alias=71663125,TcCLB.507603.60,Tc00.1047053507603.60,Tc00.1047053507603.60:mRNA,7400.t00006,Tc00.1047053507603.60:exon:1,70883818,Tc00.1047053507603.60:pep
chr06_CNV2	TcChr6-S	128524	348838	loss	336627	336950	ID=TcCLB.507603.54;Name=TcCLB.507603.54;description=hypothetical+protein%2C+conserved;size=324;web_id=TcCLB.507603.54;locus_tag=TcCLB.507603.54;size=324;Alias=Tc00.1047053507603.54:pep,7400.t00028,70883839,71666436,Tc00.1047053507603.54,Tc00.1047053507603.54:mRNA,TcCLB.507603.54,70885511,Tc00.1047053507603.54:exon:1,71663167
chr06_CNV2	TcChr6-S	128524	348838	loss	337279	338781	ID=TcCLB.507603.50;Name=TcCLB.507603.50;description=hypothetical+protein%2C+conserved;size=1503;web_id=TcCLB.507603.50;locus_tag=TcCLB.507603.50;size=1503;Alias=TcCLB.507603.50,71663123,Tc00.1047053507603.50:pep,Tc00.1047053507603.50:exon:1,70883817,Tc00.1047053507603.50,7400.t00005,Tc00.1047053507603.50:mRNA
chr06_CNV2	TcChr6-S	128524	348838	loss	339205	340059	ID=TcCLB.507603.40;Name=TcCLB.507603.40;description=proteasome+beta-1+subunit%2C+putative;size=855;web_id=TcCLB.507603.40;locus_tag=TcCLB.507603.40;size=855;Alias=Tc00.1047053507603.40:pep,Tc00.1047053507603.40,Tc00.1047053507603.40:exon:1,Tc00.1047053507603.40:mRNA,70883816,TcCLB.507603.40,71663121,7400.t00004
chr06_CNV2	TcChr6-S	128524	348838	loss	340294	340941	ID=TcCLB.507603.30;Name=TcCLB.507603.30;description=hypothetical+protein%2C+conserved;size=648;web_id=TcCLB.507603.30;locus_tag=TcCLB.507603.30;size=648;Alias=Tc00.1047053507603.30:pep,7400.t00003,TcCLB.507603.30,Tc00.1047053507603.30,Tc00.1047053507603.30:exon:1,71663119,Tc00.1047053507603.30:mRNA,70883815
chr06_CNV2	TcChr6-S	128524	348838	loss	341204	342115	ID=TcCLB.507603.20;Name=TcCLB.507603.20;description=translation+initiation+factor+EIF-2b+alpha+subunit%2C+putative;size=912;web_id=TcCLB.507603.20;locus_tag=TcCLB.507603.20;size=912;Alias=Tc00.1047053507603.20:mRNA,Tc00.1047053507603.20,Tc00.1047053507603.20:pep,70883814,TcCLB.507603.20,7400.t00002,71663117,Tc00.1047053507603.20:exon:1
chr06_CNV2	TcChr6-S	128524	348838	loss	342385	343968	ID=TcCLB.507603.10;Name=TcCLB.507603.10;description=hypothetical+protein%2C+conserved+%28pseudogene%29;size=1584;web_id=TcCLB.507603.10;locus_tag=TcCLB.507603.10;size=1584;Alias=Tc00.1047053507603.10:pseudogenic_transcript:pep,TcCLB.507603.10,Tc00.1047053507603.10:pseudogenic_transcript,7400.t00001,Tc00.1047053507603.10
chr06_CNV2	TcChr6-S	128524	348838	loss	347344	347640	ID=TcCLB.506129.89;Name=TcCLB.506129.89;description=hypothetical+protein%2C+conserved;size=297;web_id=TcCLB.506129.89;locus_tag=TcCLB.506129.89;size=297;Alias=70878105,71648924,6825.t00009,TcCLB.506129.89,Tc00.1047053506129.89,Tc00.1047053506129.89:pep,Tc00.1047053506129.89:mRNA,Tc00.1047053506129.89:exon:1
chr06_CNV3	TcChr6-S	271028	351238	loss	272614	273306	ID=TcCLB.506531.60;Name=TcCLB.506531.60;description=hypothetical+protein%2C+conserved;size=693;web_id=TcCLB.506531.60;locus_tag=TcCLB.506531.60;size=693;Alias=Tc00.1047053506531.60:exon:1,Tc00.1047053506531.60,6987.t00006,71418688,TcCLB.506531.60,Tc00.1047053506531.60:mRNA,Tc00.1047053506531.60:pep,70875545
chr06_CNV3	TcChr6-S	271028	351238	loss	276058	277134	ID=TcCLB.507537.40;Name=TcCLB.507537.40;description=metacaspase%2C+putative%2Ccysteine+peptidase%2C+Clan+CD%2C+family+C13%2C+putative;size=1077;web_id=TcCLB.507537.40;locus_tag=TcCLB.507537.40;size=1077;Alias=71406900,TcCLB.507537.40,Tc00.1047053507537.40:exon:1,70869554,Tc00.1047053507537.40,Tc00.1047053507537.40:pep,7376.t00004,Tc00.1047053507537.40:mRNA
chr06_CNV3	TcChr6-S	271028	351238	loss	277823	280180	ID=TcCLB.507537.30;Name=TcCLB.507537.30;description=cysteinyl-tRNA+synthetase%2C+putative;size=2358;web_id=TcCLB.507537.30;locus_tag=TcCLB.507537.30;size=2358;Alias=Tc00.1047053507537.30,70869553,TcCLB.507537.30,Tc00.1047053507537.30:exon:1,Tc00.1047053507537.30:mRNA,Tc00.1047053507537.30:pep,71406898,7376.t00003
chr06_CNV3	TcChr6-S	271028	351238	loss	280339	281619	ID=TcCLB.507537.20;Name=TcCLB.507537.20;description=cysteine+peptidase%2C+putative%2Ccysteine+peptidase%2C+clan+CA%2C+family+C1%2C+cathepsin+L-like%2C+putative;size=1281;web_id=TcCLB.507537.20;locus_tag=TcCLB.507537.20;size=1281;Alias=Tc00.1047053507537.20:mRNA,70869552,7376.t00002,Tc00.1047053507537.20,Tc00.1047053507537.20:exon:1,Tc00.1047053507537.20:pep,TcCLB.507537.20,71406896
chr06_CNV3	TcChr6-S	271028	351238	loss	282063	283472	ID=TcCLB.507537.10;Name=TcCLB.507537.10;description=cruzipain+precursor+%28pseudogene%29%2C+putative%2Ccathepsin+L-like+%28pseudogene%29%2C+putative%2Cmajor+cysteine+proteinase+%28pseudogene%29%2C+putative%2Ccysteine+peptidase%2C+clan+CA%2C+family+C1+%28pseudogene%29%2C+putative;size=1410;web_id=TcCLB.507537.10;locus_tag=TcCLB.507537.10;size=1410;Alias=Tc00.1047053507537.10:pseudogenic_transcript…
chr06_CNV3	TcChr6-S	271028	351238	loss	284077	285480	ID=TcCLB.507603.270;Name=TcCLB.507603.270;description=cruzipain+precursor%2C+putative%2Ccathepsin+L-like%2C+putative%2Cmajor+cysteine+proteinase%2C+putative%2Ccysteine+peptidase%2C+clan+CA%2C+family+C1%2C+putative;size=1404;web_id=TcCLB.507603.270;locus_tag=TcCLB.507603.270;size=1404;Alias=7400.t00027,Tc00.1047053507603.270:pep,70883838,TcCLB.507603.270,Tc00.1047053507603.270:mRNA,Tc00.1047053507…
chr06_CNV3	TcChr6-S	271028	351238	loss	285924	287327	ID=TcCLB.507603.260;Name=TcCLB.507603.260;description=cysteine+peptidase%2C+putative%2Ccysteine+peptidase%2C+clan+CA%2C+family+C1%2C+cathepsin+L-like%2C+putative;size=1404;web_id=TcCLB.507603.260;locus_tag=TcCLB.507603.260;size=1404;Alias=Tc00.1047053507603.260:pep,Tc00.1047053507603.260:exon:1,Tc00.1047053507603.260:mRNA,7400.t00026,Tc00.1047053507603.260,71663163,70883837,TcCLB.507603.260
chr06_CNV3	TcChr6-S	271028	351238	loss	288232	289869	ID=TcCLB.507603.250;Name=TcCLB.507603.250;description=hypothetical+protein%2C+conserved;size=1638;web_id=TcCLB.507603.250;locus_tag=TcCLB.507603.250;size=1638;Alias=71663161,70883836,TcCLB.507603.250,Tc00.1047053507603.250,19225046,7400.t00025,Tc00.1047053507603.250:mRNA,19747206,Tc00.1047053507603.250:exon:1,Tc00.1047053507603.250:pep
chr06_CNV3	TcChr6-S	271028	351238	loss	290256	293147	ID=TcCLB.507603.240;Name=TcCLB.507603.240;description=hypothetical+protein%2C+conserved;size=2892;web_id=TcCLB.507603.240;locus_tag=TcCLB.507603.240;size=2892;Alias=70883835,19747205,Tc00.1047053507603.240:pep,Tc00.1047053507603.240:exon:1,71663159,Tc00.1047053507603.240,7400.t00024,Tc00.1047053507603.240:mRNA,TcCLB.507603.240
chr06_CNV3	TcChr6-S	271028	351238	loss	293566	294465	ID=TcCLB.507603.230;Name=TcCLB.507603.230;description=hydroxyacylglutathione+hydrolase%2C+putative%2Cglyoxalase+II%2C+putative;size=900;web_id=TcCLB.507603.230;locus_tag=TcCLB.507603.230;size=900;Alias=Tc00.1047053507603.230,Tc00.1047053507603.230:pep,Tc00.1047053507603.230:exon:1,Tc00.1047053507603.230:mRNA,7400.t00023,70883834,19747204,TcCLB.507603.230,71663157
chr06_CNV3	TcChr6-S	271028	351238	loss	295713	297047	ID=TcCLB.507603.220;Name=TcCLB.507603.220;description=hypothetical+protein;size=1335;web_id=TcCLB.507603.220;locus_tag=TcCLB.507603.220;size=1335;Alias=Tc00.1047053507603.220:exon:1,Tc00.1047053507603.220:pep,Tc00.1047053507603.220,71663155,70883833,Tc00.1047053507603.220:mRNA,TcCLB.507603.220,7400.t00022
chr06_CNV3	TcChr6-S	271028	351238	loss	297890	299101	ID=TcCLB.507603.200;Name=TcCLB.507603.200;description=proteasome+regulatory+ATPase+subunit+3%2C+putative;size=1212;web_id=TcCLB.507603.200;locus_tag=TcCLB.507603.200;size=1212;Alias=Tc00.1047053507603.200:mRNA,Tc00.1047053507603.200:exon:1,7400.t00020,71663153,70883832,19747202,TcCLB.507603.200,Tc00.1047053507603.200,Tc00.1047053507603.200:pep
chr06_CNV3	TcChr6-S	271028	351238	loss	300811	302085	ID=TcCLB.507603.190;Name=TcCLB.507603.190;description=hypothetical+protein%2C+conserved;size=1275;web_id=TcCLB.507603.190;locus_tag=TcCLB.507603.190;size=1275;Alias=Tc00.1047053507603.190:exon:1,71663151,Tc00.1047053507603.190:mRNA,TcCLB.507603.190,7400.t00019,70883831,Tc00.1047053507603.190,Tc00.1047053507603.190:pep,19747201
chr06_CNV3	TcChr6-S	271028	351238	loss	302856	306257	ID=TcCLB.507603.180;Name=TcCLB.507603.180;description=ubiquitin+hydrolase%2C+putative%2Ccysteine+peptidase%2C+Clan+CA%2C+family+C19%2C+putative;size=3402;web_id=TcCLB.507603.180;locus_tag=TcCLB.507603.180;size=3402;Alias=Tc00.1047053507603.180:pep,TcCLB.507603.180,Tc00.1047053507603.180:exon:1,Tc00.1047053507603.180:mRNA,7400.t00018,70883830,Tc00.1047053507603.180,71663149
chr06_CNV3	TcChr6-S	271028	351238	loss	306644	308878	ID=TcCLB.507603.170;Name=TcCLB.507603.170;description=hypothetical+protein%2C+conserved;size=2235;web_id=TcCLB.507603.170;locus_tag=TcCLB.507603.170;size=2235;Alias=Tc00.1047053507603.170,TcCLB.507603.170,Tc00.1047053507603.170:mRNA,71663147,70883829,Tc00.1047053507603.170:exon:1,7400.t00017,Tc00.1047053507603.170:pep
chr06_CNV3	TcChr6-S	271028	351238	loss	309271	310515	ID=TcCLB.507603.160;Name=TcCLB.507603.160;description=hypothetical+protein%2C+conserved;size=1245;web_id=TcCLB.507603.160;locus_tag=TcCLB.507603.160;size=1245;Alias=Tc00.1047053507603.160:mRNA,Tc00.1047053507603.160:pep,7400.t00016,70883828,TcCLB.507603.160,71663145,Tc00.1047053507603.160:exon:1,Tc00.1047053507603.160
chr06_CNV3	TcChr6-S	271028	351238	loss	310886	312997	ID=TcCLB.507603.150;Name=TcCLB.507603.150;description=dolichyl-P-Man%3AGDP-Man5GlcNAc2-PP-dolichyl+alpha-1%2C2-mannosyltransferase%2C+putative+%28ALG9%29;size=2112;web_id=TcCLB.507603.150;locus_tag=TcCLB.507603.150;size=2112;Alias=ALG9,71663143,Tc00.1047053507603.150:pep,Tc00.1047053507603.150:exon:1,7400.t00015,Tc00.1047053507603.150,70883827,Asparagine-linked glycosylation protein 9,Tc00.104705…
chr06_CNV3	TcChr6-S	271028	351238	loss	313823	315811	ID=TcCLB.507603.140;Name=TcCLB.507603.140;description=leucine-rich+repeat+protein+%28LRRP%29%2C+putative;size=1989;web_id=TcCLB.507603.140;locus_tag=TcCLB.507603.140;size=1989;Alias=Tc00.1047053507603.140:mRNA,71663141,7400.t00014,Tc00.1047053507603.140,TcCLB.507603.140,Tc00.1047053507603.140:pep,70883826,Tc00.1047053507603.140:exon:1
chr06_CNV3	TcChr6-S	271028	351238	loss	316256	317446	ID=TcCLB.507603.130;Name=TcCLB.507603.130;description=hypothetical+protein%2C+conserved;size=1191;web_id=TcCLB.507603.130;locus_tag=TcCLB.507603.130;size=1191;Alias=Tc00.1047053507603.130,Tc00.1047053507603.130:mRNA,Tc00.1047053507603.130:pep,70883825,TcCLB.507603.130,7400.t00013,Tc00.1047053507603.130:exon:1,71663139
chr06_CNV3	TcChr6-S	271028	351238	loss	317854	321372	ID=TcCLB.507603.120;Name=TcCLB.507603.120;description=hypothetical+protein%2C+conserved;size=3519;web_id=TcCLB.507603.120;locus_tag=TcCLB.507603.120;size=3519;Alias=71663137,70883824,Tc00.1047053507603.120:mRNA,TcCLB.507603.120,Tc00.1047053507603.120,Tc00.1047053507603.120:exon:1,7400.t00012,Tc00.1047053507603.120:pep
chr06_CNV3	TcChr6-S	271028	351238	loss	322049	324289	ID=TcCLB.507603.110;Name=TcCLB.507603.110;description=hypothetical+protein%2C+conserved;size=2241;web_id=TcCLB.507603.110;locus_tag=TcCLB.507603.110;size=2241;Alias=TcCLB.507603.110,71663135,7400.t00011,Tc00.1047053507603.110:exon:1,Tc00.1047053507603.110:mRNA,70883823,Tc00.1047053507603.110:pep,Tc00.1047053507603.110
chr06_CNV3	TcChr6-S	271028	351238	loss	325835	326719	ID=TcCLB.507603.100;Name=TcCLB.507603.100;description=hypothetical+protein%2C+conserved;size=885;web_id=TcCLB.507603.100;locus_tag=TcCLB.507603.100;size=885;Alias=Tc00.1047053507603.100:pep,Tc00.1047053507603.100,71663133,70883822,7400.t00010,TcCLB.507603.100,Tc00.1047053507603.100:exon:1,Tc00.1047053507603.100:mRNA
chr06_CNV3	TcChr6-S	271028	351238	loss	327233	328945	ID=TcCLB.507603.90;Name=TcCLB.507603.90;description=hypothetical+protein;size=1713;web_id=TcCLB.507603.90;locus_tag=TcCLB.507603.90;size=1713;Alias=Tc00.1047053507603.90:exon:1,Tc00.1047053507603.90:pep,Tc00.1047053507603.90,71663131,TcCLB.507603.90,Tc00.1047053507603.90:mRNA,70883821,7400.t00009
chr06_CNV3	TcChr6-S	271028	351238	loss	329782	331146	ID=TcCLB.507603.80;Name=TcCLB.507603.80;description=hypothetical+protein%2C+conserved;size=1365;web_id=TcCLB.507603.80;locus_tag=TcCLB.507603.80;size=1365;Alias=7400.t00008,71663129,Tc00.1047053507603.80:exon:1,Tc00.1047053507603.80:mRNA,Tc00.1047053507603.80,Tc00.1047053507603.80:pep,TcCLB.507603.80,70883820
chr06_CNV3	TcChr6-S	271028	351238	loss	331499	332131	ID=TcCLB.507603.70;Name=TcCLB.507603.70;description=hypothetical+protein%2C+conserved;size=633;web_id=TcCLB.507603.70;locus_tag=TcCLB.507603.70;size=633;Alias=Tc00.1047053507603.70:exon:1,71663127,TcCLB.507603.70,Tc00.1047053507603.70:pep,Tc00.1047053507603.70:mRNA,Tc00.1047053507603.70,70883819,7400.t00007
chr06_CNV3	TcChr6-S	271028	351238	loss	333115	334794	ID=TcCLB.507603.60;Name=TcCLB.507603.60;description=hypothetical+protein%2C+conserved;size=1680;web_id=TcCLB.507603.60;locus_tag=TcCLB.507603.60;size=1680;Alias=71663125,TcCLB.507603.60,Tc00.1047053507603.60,Tc00.1047053507603.60:mRNA,7400.t00006,Tc00.1047053507603.60:exon:1,70883818,Tc00.1047053507603.60:pep
chr06_CNV3	TcChr6-S	271028	351238	loss	336627	336950	ID=TcCLB.507603.54;Name=TcCLB.507603.54;description=hypothetical+protein%2C+conserved;size=324;web_id=TcCLB.507603.54;locus_tag=TcCLB.507603.54;size=324;Alias=Tc00.1047053507603.54:pep,7400.t00028,70883839,71666436,Tc00.1047053507603.54,Tc00.1047053507603.54:mRNA,TcCLB.507603.54,70885511,Tc00.1047053507603.54:exon:1,71663167
chr06_CNV3	TcChr6-S	271028	351238	loss	337279	338781	ID=TcCLB.507603.50;Name=TcCLB.507603.50;description=hypothetical+protein%2C+conserved;size=1503;web_id=TcCLB.507603.50;locus_tag=TcCLB.507603.50;size=1503;Alias=TcCLB.507603.50,71663123,Tc00.1047053507603.50:pep,Tc00.1047053507603.50:exon:1,70883817,Tc00.1047053507603.50,7400.t00005,Tc00.1047053507603.50:mRNA
chr06_CNV3	TcChr6-S	271028	351238	loss	339205	340059	ID=TcCLB.507603.40;Name=TcCLB.507603.40;description=proteasome+beta-1+subunit%2C+putative;size=855;web_id=TcCLB.507603.40;locus_tag=TcCLB.507603.40;size=855;Alias=Tc00.1047053507603.40:pep,Tc00.1047053507603.40,Tc00.1047053507603.40:exon:1,Tc00.1047053507603.40:mRNA,70883816,TcCLB.507603.40,71663121,7400.t00004
chr06_CNV3	TcChr6-S	271028	351238	loss	340294	340941	ID=TcCLB.507603.30;Name=TcCLB.507603.30;description=hypothetical+protein%2C+conserved;size=648;web_id=TcCLB.507603.30;locus_tag=TcCLB.507603.30;size=648;Alias=Tc00.1047053507603.30:pep,7400.t00003,TcCLB.507603.30,Tc00.1047053507603.30,Tc00.1047053507603.30:exon:1,71663119,Tc00.1047053507603.30:mRNA,70883815
chr06_CNV3	TcChr6-S	271028	351238	loss	341204	342115	ID=TcCLB.507603.20;Name=TcCLB.507603.20;description=translation+initiation+factor+EIF-2b+alpha+subunit%2C+putative;size=912;web_id=TcCLB.507603.20;locus_tag=TcCLB.507603.20;size=912;Alias=Tc00.1047053507603.20:mRNA,Tc00.1047053507603.20,Tc00.1047053507603.20:pep,70883814,TcCLB.507603.20,7400.t00002,71663117,Tc00.1047053507603.20:exon:1
chr06_CNV3	TcChr6-S	271028	351238	loss	342385	343968	ID=TcCLB.507603.10;Name=TcCLB.507603.10;description=hypothetical+protein%2C+conserved+%28pseudogene%29;size=1584;web_id=TcCLB.507603.10;locus_tag=TcCLB.507603.10;size=1584;Alias=Tc00.1047053507603.10:pseudogenic_transcript:pep,TcCLB.507603.10,Tc00.1047053507603.10:pseudogenic_transcript,7400.t00001,Tc00.1047053507603.10
chr06_CNV3	TcChr6-S	271028	351238	loss	347344	347640	ID=TcCLB.506129.89;Name=TcCLB.506129.89;description=hypothetical+protein%2C+conserved;size=297;web_id=TcCLB.506129.89;locus_tag=TcCLB.506129.89;size=297;Alias=70878105,71648924,6825.t00009,TcCLB.506129.89,Tc00.1047053506129.89,Tc00.1047053506129.89:pep,Tc00.1047053506129.89:mRNA,Tc00.1047053506129.89:exon:1
chr06_CNV3	TcChr6-S	271028	351238	loss	348930	351059	ID=TcCLB.506129.80;Name=TcCLB.506129.80;description=retrotransposon+hot+spot+protein+%28RHS%2C+pseudogene%29%2C+putative;size=2130;web_id=TcCLB.506129.80;locus_tag=TcCLB.506129.80;size=2130;Alias=6825.t00008,TcCLB.506129.80,Tc00.1047053506129.80,Tc00.1047053506129.80:pseudogenic_transcript,Tc00.1047053506129.80:pseudogenic_transcript:pep
chr06_CNV4	TcChr6-S	377916	387695	loss	379704	382010	ID=TcCLB.504049.30;Name=TcCLB.504049.30;description=trans-sialidase+%28pseudogene%29%2C+putative;size=2307;web_id=TcCLB.504049.30;locus_tag=TcCLB.504049.30;size=2307;Alias=4883.t00003,TcCLB.504049.30,Tc00.1047053504049.30,Tc00.1047053504049.30:pseudogenic_transcript,Tc00.1047053504049.30:pseudogenic_transcript:pep
chr07_CNV2	TcChr7-S	83442	89509	loss	84488	87610	ID=TcCLB.507905.30;Name=TcCLB.507905.30;description=trans-sialidase+%28pseudogene%29%2C+putative;size=3123;web_id=TcCLB.507905.30;locus_tag=TcCLB.507905.30;size=3123;Alias=7522.t00003,Tc00.1047053507905.30,Tc00.1047053507905.30:pseudogenic_transcript,Tc00.1047053507905.30:pseudogenic_transcript:pep,TcCLB.507905.30
chr07_CNV3	TcChr7-S	145294	148964	loss	145849	147039	ID=TcCLB.508277.60;Name=TcCLB.508277.60;description=hypothetical+protein%2C+conserved;size=1191;web_id=TcCLB.508277.60;locus_tag=TcCLB.508277.60;size=1191;Alias=TcCLB.508277.60,7667.t00006,70885604,Tc00.1047053508277.60,71666618,Tc00.1047053508277.60:mRNA,Tc00.1047053508277.60:pep,Tc00.1047053508277.60:exon:1
chr07_CNV3	TcChr7-S	145294	148964	loss	147358	147504	ID=TcCLB.508277.65;Name=TcCLB.508277.65;description=hypothetical+protein%2C+conserved;size=147;web_id=TcCLB.508277.65;locus_tag=TcCLB.508277.65;size=147;Alias=TcCLB.508277.65,71402652,7667.t00041,71666682,Tc00.1047053508277.65:mRNA,70885636,Tc00.1047053508277.65:pep,Tc00.1047053508277.65:exon:1,70867058,Tc00.1047053508277.65
chr07_CNV3	TcChr7-S	145294	148964	loss	148099	148689	ID=TcCLB.508277.70;Name=TcCLB.508277.70;description=hypothetical+protein%2C+conserved;size=591;web_id=TcCLB.508277.70;locus_tag=TcCLB.508277.70;size=591;Alias=Tc00.1047053508277.70:pep,71666620,7667.t00007,Tc00.1047053508277.70,TcCLB.508277.70,Tc00.1047053508277.70:exon:1,70885605,Tc00.1047053508277.70:mRNA
chr08_CNV1	TcChr8-S	100	7360	loss	1753	4884	ID=TcCLB.506623.20;Name=TcCLB.506623.20;description=trans-sialidase+%28pseudogene%29%2C+putative;size=3132;web_id=TcCLB.506623.20;locus_tag=TcCLB.506623.20;size=3132;Alias=TcCLB.506623.20,Tc00.1047053506623.20,7026.t00002,Tc00.1047053506623.20:pseudogenic_transcript:pep,Tc00.1047053506623.20:pseudogenic_transcript
chr08_CNV1	TcChr8-S	100	7360	loss	5402	6046	ID=TcCLB.506623.30;Name=TcCLB.506623.30;description=hypothetical+protein;size=645;web_id=TcCLB.506623.30;locus_tag=TcCLB.506623.30;size=645;Alias=7026.t00003,71415123,Tc00.1047053506623.30:pep,70874052,Tc00.1047053506623.30,Tc00.1047053506623.30:mRNA,Tc00.1047053506623.30:exon:1,TcCLB.506623.30
chr09_CNV1	TcChr9-S	393736	416836	gain	414526	415041	ID=TcCLB.510961.50;Name=TcCLB.510961.50;description=hypothetical+protein;size=516;web_id=TcCLB.510961.50;locus_tag=TcCLB.510961.50;size=516;Alias=Tc00.1047053510961.50:pep,TcCLB.510961.50,Tc00.1047053510961.50,71408741,Tc00.1047053510961.50:exon:1,8555.t00005,70870592,Tc00.1047053510961.50:mRNA
chr09_CNV1	TcChr9-S	393736	416836	gain	415541	416038	ID=TcCLB.510961.40;Name=TcCLB.510961.40;description=mucin+TcMUCII%2C+putative;size=498;web_id=TcCLB.510961.40;locus_tag=TcCLB.510961.40;size=498;Alias=71408739,8555.t00004,70870591,Tc00.1047053510961.40,Tc00.1047053510961.40:mRNA,Tc00.1047053510961.40:pep,TcCLB.510961.40,Tc00.1047053510961.40:exon:1
chr09_CNV2	TcChr9-S	31388	58150	loss	34464	36776	ID=TcCLB.511415.21;Name=TcCLB.511415.21;description=trans-sialidase+%28pseudogene%29%2C+putative;size=2313;web_id=TcCLB.511415.21;locus_tag=TcCLB.511415.21;size=2313;Alias=TcCLB.511415.21,Tc00.1047053511415.21,8688.t00006,Tc00.1047053511415.21:pseudogenic_transcript,Tc00.1047053511415.21:pseudogenic_transcript:pep
chr09_CNV2	TcChr9-S	31388	58150	loss	38090	40192	ID=TcCLB.511415.30;Name=TcCLB.511415.30;description=retrotransposon+hot+spot+protein+%28RHS%2C+pseudogene%29%2C+putative;size=2103;web_id=TcCLB.511415.30;locus_tag=TcCLB.511415.30;size=2103;Alias=Tc00.1047053511415.30:pseudogenic_transcript:pep,TcCLB.511415.30,Tc00.1047053511415.30,Tc00.1047053511415.30:pseudogenic_transcript,8688.t00003
chr09_CNV2	TcChr9-S	31388	58150	loss	43286	53674	ID=TcCLB.511415.40;Name=TcCLB.511415.40;description=dispersed+gene+family+protein+1+%28DGF-1%29%2C+putative;size=10389;web_id=TcCLB.511415.40;locus_tag=TcCLB.511415.40;size=10389;Alias=8688.t00004,Tc00.1047053511415.40:exon:1,Tc00.1047053511415.40:mRNA,71421821,TcCLB.511415.40,Tc00.1047053511415.40,Tc00.1047053511415.40:pep,70876640
chr09_CNV2	TcChr9-S	31388	58150	loss	55507	56787	ID=TcCLB.511415.50;Name=TcCLB.511415.50;description=retrotransposon+hot+spot+protein+%28RHS%2C+pseudogene%29%2C+putative;size=1281;web_id=TcCLB.511415.50;locus_tag=TcCLB.511415.50;size=1281;Alias=TcCLB.511415.50,Tc00.1047053511415.50:pseudogenic_transcript,Tc00.1047053511415.50:pseudogenic_transcript:pep,8688.t00005,Tc00.1047053511415.50
chr09_CNV2	TcChr9-S	31388	58150	loss	56893	57738	ID=TcCLB.511417.20;Name=TcCLB.511417.20;description=retrotransposon+hot+spot+protein+%28RHS%2C+pseudogene%29%2C+putative;size=846;web_id=TcCLB.511417.20;locus_tag=TcCLB.511417.20;size=846;Alias=Tc00.1047053511417.20,TcCLB.511417.20,8689.t00002,Tc00.1047053511417.20:pseudogenic_transcript,Tc00.1047053511417.20:pseudogenic_transcript:pep
chr10_CNV3	TcChr10-S	235608	255333	gain	252150	255272	ID=TcCLB.511129.40;Name=TcCLB.511129.40;description=trans-sialidase%2C+Group+III%2C+putative;size=3123;web_id=TcCLB.511129.40;locus_tag=TcCLB.511129.40;size=3123;Alias=Tc00.1047053511129.40:pep,Tc00.1047053511129.40:exon:1,TcCLB.511129.40,71417851,8604.t00004,Tc00.1047053511129.40,Tc00.1047053511129.40:mRNA,70875245
chr10_CNV4	TcChr10-S	476658	496136	loss	480924	481823	ID=TcCLB.504229.44;Name=TcCLB.504229.44;description=hypothetical+protein%2C+conserved+%28pseudogene%29;size=900;web_id=TcCLB.504229.44;locus_tag=TcCLB.504229.44;size=900;Alias=4973.t00013,TcCLB.504229.44,Tc00.1047053504229.44,Tc00.1047053504229.44:pseudogenic_transcript,Tc00.1047053504229.44:pseudogenic_transcript:pep
chr10_CNV4	TcChr10-S	476658	496136	loss	483391	483612	ID=TcCLB.504229.37;Name=TcCLB.504229.37;description=hypothetical+protein;size=222;web_id=TcCLB.504229.37;locus_tag=TcCLB.504229.37;size=222;Alias=70876976,71422687,4973.t00014,TcCLB.504229.37,Tc00.1047053504229.37,Tc00.1047053504229.37:pep,Tc00.1047053504229.37:mRNA,Tc00.1047053504229.37:exon:1
chr10_CNV4	TcChr10-S	476658	496136	loss	483871	484755	ID=TcCLB.504229.30;Name=TcCLB.504229.30;description=protein+kinase%2C+putative;size=885;web_id=TcCLB.504229.30;locus_tag=TcCLB.504229.30;size=885;Alias=70876972,71422679,4973.t00003,TcCLB.504229.30,Tc00.1047053504229.30,Tc00.1047053504229.30:pep,Tc00.1047053504229.30:mRNA,Tc00.1047053504229.30:exon:1
chr10_CNV4	TcChr10-S	476658	496136	loss	485064	487964	ID=TcCLB.504229.20;Name=TcCLB.504229.20;description=glycine+dehydrogenase+%5Bdecarboxylating%5D+%28pseudogene%29%2C+putative%2Cglycinedecarboxylase+%28pseudogene%29%2C+putative%2Cglycine+cleavage+system+p-protein+%28pseudogene%29%2C+putative;size=2901;web_id=TcCLB.504229.20;locus_tag=TcCLB.504229.20;size=2901;Alias=4973.t00002,TcCLB.504229.20,Tc00.1047053504229.20,Tc00.1047053504229.20:pseudogeni…
chr10_CNV4	TcChr10-S	476658	496136	loss	489493	490870	ID=TcCLB.504229.4;Name=TcCLB.504229.4;description=retrotransposon+hot+spot+%28RHS%29+protein%2C+putative;size=1378;web_id=TcCLB.504229.4;locus_tag=TcCLB.504229.4;size=1378;Alias=70876975,71422685,4973.t00012,TcCLB.504229.4,Tc00.1047053504229.4,Tc00.1047053504229.4:pep,Tc00.1047053504229.4:mRNA,Tc00.1047053504229.4:exon:1
chr10_CNV4	TcChr10-S	476658	496136	loss	490971	492362	ID=TcCLB.503441.19;Name=TcCLB.503441.19;description=retrotransposon+hot+spot+protein+%28RHS%2C+pseudogene%29%2C+putative;size=1392;web_id=TcCLB.503441.19;locus_tag=TcCLB.503441.19;size=1392;Alias=4579.t00002,TcCLB.503441.19,Tc00.1047053503441.19,Tc00.1047053503441.19:pseudogenic_transcript,Tc00.1047053503441.19:pseudogenic_transcript:pep
chr10_CNV4	TcChr10-S	476658	496136	loss	493463	496021	ID=TcCLB.503441.10;Name=TcCLB.503441.10;description=retrotransposon+hot+spot+protein+%28RHS%2C+pseudogene%29%2C+putative;size=2559;web_id=TcCLB.503441.10;locus_tag=TcCLB.503441.10;size=2559;Alias=4579.t00001,TcCLB.503441.10,Tc00.1047053503441.10,Tc00.1047053503441.10:pseudogenic_transcript,Tc00.1047053503441.10:pseudogenic_transcript:pep
chr11_CNV3	TcChr11-S	274	37640	loss	3146	5656	ID=TcCLB.510307.10;Name=TcCLB.510307.10;description=surface+protease+GP63%2C+putative;size=2511;web_id=TcCLB.510307.10;locus_tag=TcCLB.510307.10;size=2511;Alias=8361.t00001,Tc00.1047053510307.10:mRNA,Tc00.1047053510307.10,Tc00.1047053510307.10:exon:1,TcCLB.510307.10,Tc00.1047053510307.10:pep,70885514,71666441
chr11_CNV3	TcChr11-S	274	37640	loss	5971	7239	ID=TcCLB.510307.19;Name=TcCLB.510307.19;description=mucin-associated+surface+protein+%28MASP%2C+pseudogene%29%2C+putative;size=1269;web_id=TcCLB.510307.19;locus_tag=TcCLB.510307.19;size=1269;Alias=8361.t00034,Tc00.1047053510307.19,TcCLB.510307.19,Tc00.1047053510307.19:pseudogenic_transcript,Tc00.1047053510307.19:pseudogenic_transcript:pep
chr11_CNV3	TcChr11-S	274	37640	loss	12237	15107	ID=TcCLB.510307.60;Name=TcCLB.510307.60;description=retrotransposon+hot+spot+protein+%28RHS%2C+pseudogene%29%2C+putative;size=2871;web_id=TcCLB.510307.60;locus_tag=TcCLB.510307.60;size=2871;Alias=8361.t00006,Tc00.1047053510307.60:pseudogenic_transcript:pep,Tc00.1047053510307.60,Tc00.1047053510307.60:pseudogenic_transcript,TcCLB.510307.60
chr11_CNV3	TcChr11-S	274	37640	loss	17076	17579	ID=TcCLB.510307.77;Name=TcCLB.510307.77;description=N-acetyltransferase+complex+ARD1+subunit+%28pseudogene%29%2C+putative;size=504;web_id=TcCLB.510307.77;locus_tag=TcCLB.510307.77;size=504;Alias=8361.t00040,Tc00.1047053510307.77,Tc00.1047053510307.77:pseudogenic_transcript,TcCLB.510307.77,Tc00.1047053510307.77:pseudogenic_transcript:pep
chr11_CNV3	TcChr11-S	274	37640	loss	17723	18751	ID=TcCLB.510307.94;Name=TcCLB.510307.94;description=ATP-dependent+DEAD%2FH+RNA+helicase+%28pseudogene%29%2C+putative;size=1029;web_id=TcCLB.510307.94;locus_tag=TcCLB.510307.94;size=1029;Alias=8361.t00039,Tc00.1047053510307.94:pseudogenic_transcript,Tc00.1047053510307.94:pseudogenic_transcript:pep,TcCLB.510307.94,Tc00.1047053510307.94
chr11_CNV3	TcChr11-S	274	37640	loss	19636	22500	ID=TcCLB.510307.110;Name=TcCLB.510307.110;description=hypothetical+protein%2C+conserved+%28pseudogene%29;size=2865;web_id=TcCLB.510307.110;locus_tag=TcCLB.510307.110;size=2865;Alias=Tc00.1047053510307.110:pseudogenic_transcript:pep,Tc00.1047053510307.110,TcCLB.510307.110,8361.t00011,Tc00.1047053510307.110:pseudogenic_transcript
chr11_CNV3	TcChr11-S	274	37640	loss	23298	26060	ID=TcCLB.510307.140;Name=TcCLB.510307.140;description=retrotransposon+hot+spot+protein+%28RHS%2C+pseudogene%29%2C+putative;size=2763;web_id=TcCLB.510307.140;locus_tag=TcCLB.510307.140;size=2763;Alias=8361.t00014,Tc00.1047053510307.140,Tc00.1047053510307.140:pseudogenic_transcript:pep,TcCLB.510307.140,Tc00.1047053510307.140:pseudogenic_transcript
chr11_CNV3	TcChr11-S	274	37640	loss	27817	30729	ID=TcCLB.510307.180;Name=TcCLB.510307.180;description=glycine+dehydrogenase+%5Bdecarboxylating%5D+%28pseudogene%29%2C+putative%2Cglycine+dehydrogenase+%5Bdecarboxylating%5D%2C+putative%2C+frameshift;size=2913;web_id=TcCLB.510307.180;locus_tag=TcCLB.510307.180;size=2913;Alias=Tc00.1047053510307.180:pseudogenic_transcript:pep,Tc00.1047053510307.180,8361.t00018,Tc00.1047053510307.180:pseudogenic_tra…
chr11_CNV3	TcChr11-S	274	37640	loss	31035	31925	ID=TcCLB.510307.191;Name=TcCLB.510307.191;description=protein+kinase+%28pseudogene%29%2C+putative%2Cprotein+kinase%2C+putative%2C+frameshift;size=891;web_id=TcCLB.510307.191;locus_tag=TcCLB.510307.191;size=891;Alias=Tc00.1047053510307.191:pseudogenic_transcript:pep,TcCLB.510307.191,Tc00.1047053510307.191:pseudogenic_transcript,8361.t00038,Tc00.1047053510307.191
chr11_CNV3	TcChr11-S	274	37640	loss	33867	34904	ID=TcCLB.510307.200;Name=TcCLB.510307.200;description=hypothetical+protein%2C+conserved;size=1038;web_id=TcCLB.510307.200;locus_tag=TcCLB.510307.200;size=1038;Alias=71666443,Tc00.1047053510307.200:pep,Tc00.1047053510307.200,TcCLB.510307.200,Tc00.1047053510307.200:mRNA,70885515,8361.t00020,Tc00.1047053510307.200:exon:1
chr11_CNV4	TcChr11-S	69071	111401	loss	71676	82139	ID=TcCLB.510307.330;Name=TcCLB.510307.330;description=dispersed+gene+family+protein+1+%28DGF-1%29%2C+putative;size=10464;web_id=TcCLB.510307.330;locus_tag=TcCLB.510307.330;size=10464;Alias=71666453,70885520,Tc00.1047053510307.330,Tc00.1047053510307.330:pep,8361.t00033,Tc00.1047053510307.330:exon:1,TcCLB.510307.330,Tc00.1047053510307.330:mRNA
chr11_CNV4	TcChr11-S	69071	111401	loss	83233	83691	ID=TcCLB.510307.352;Name=TcCLB.510307.352;description=retrotransposon+hot+spot+protein+%28RHS%2C+pseudogene%29%2C+putative;size=459;web_id=TcCLB.510307.352;locus_tag=TcCLB.510307.352;size=459;Alias=Tc00.1047053510307.352:pseudogenic_transcript,8361.t00036,Tc00.1047053510307.352,Tc00.1047053510307.352:pseudogenic_transcript:pep,TcCLB.510307.352
chr11_CNV4	TcChr11-S	69071	111401	loss	84713	85717	ID=TcCLB.506689.10;Name=TcCLB.506689.10;description=trans-sialidase+%28pseudogene%29%2C+putative;size=1005;web_id=TcCLB.506689.10;locus_tag=TcCLB.506689.10;size=1005;Alias=Tc00.1047053506689.10,Tc00.1047053506689.10:pseudogenic_transcript,TcCLB.506689.10,Tc00.1047053506689.10:pseudogenic_transcript:pep,7055.t00001
chr11_CNV4	TcChr11-S	69071	111401	loss	86798	89728	ID=TcCLB.506689.20;Name=TcCLB.506689.20;description=hypothetical+protein%2C+conserved+%28pseudogene%29;size=2931;web_id=TcCLB.506689.20;locus_tag=TcCLB.506689.20;size=2931;Alias=TcCLB.506689.20,Tc00.1047053506689.20:pseudogenic_transcript,Tc00.1047053506689.20,7055.t00002,Tc00.1047053506689.20:pseudogenic_transcript:pep
chr11_CNV4	TcChr11-S	69071	111401	loss	91468	94147	ID=TcCLB.416503.10;Name=TcCLB.416503.10;description=trans-sialidase+%28pseudogene%29%2C+putative;size=2680;web_id=TcCLB.416503.10;locus_tag=TcCLB.416503.10;size=2680;Alias=TcCLB.416503.10,Tc00.1047053416503.10,Tc00.1047053416503.10:pseudogenic_transcript,Tc00.1047053416503.10:pseudogenic_transcript:pep
chr11_CNV4	TcChr11-S	69071	111401	loss	94270	95950	ID=TcCLB.466965.10;Name=TcCLB.466965.10;description=trans-sialidase+%28pseudogene%29%2C+putative;size=1681;web_id=TcCLB.466965.10;locus_tag=TcCLB.466965.10;size=1681;Alias=TcCLB.466965.10,Tc00.1047053466965.10,Tc00.1047053466965.10.1:pep,Tc00.1047053466965.10:pseudogenic_transcript
chr11_CNV4	TcChr11-S	69071	111401	loss	105002	108127	ID=TcCLB.504887.10;Name=TcCLB.504887.10;description=dispersed+gene+family+protein+1+%28DGF-1%29%2C+putative;size=3126;web_id=TcCLB.504887.10;locus_tag=TcCLB.504887.10;size=3126;Alias=70867120,71402756,6428.t00001,TcCLB.504887.10,Tc00.1047053504887.10,Tc00.1047053504887.10:pep,Tc00.1047053504887.10:mRNA,Tc00.1047053504887.10:exon:1
chr11_CNV4	TcChr11-S	69071	111401	loss	108228	111348	ID=TcCLB.507243.9;Name=TcCLB.507243.9;description=dispersed+gene+family+protein+1+%28DGF-1%29%2C+putative;size=3121;web_id=TcCLB.507243.9;locus_tag=TcCLB.507243.9;size=3121;Alias=Tc00.1047053507243.9:exon:1,70866041,71401044,TcCLB.507243.9,7266.t00001,Tc00.1047053507243.9:pep,Tc00.1047053507243.9,Tc00.1047053507243.9:mRNA
chr11_CNV5	TcChr11-S	503778	523077	loss	505363	507624	ID=TcCLB.510403.30;Name=TcCLB.510403.30;description=trans-sialidase%2C+Group+II%2C+putative;size=2262;web_id=TcCLB.510403.30;locus_tag=TcCLB.510403.30;size=2262;Alias=Tc00.1047053510403.30,TcCLB.510403.30,8382.t00003,70875538,71418672,Tc00.1047053510403.30:exon:1,Tc00.1047053510403.30:pep,Tc00.1047053510403.30:mRNA
chr11_CNV5	TcChr11-S	503778	523077	loss	512000	514297	ID=TcCLB.510403.20;Name=TcCLB.510403.20;description=retrotransposon+hot+spot+protein+%28RHS%2C+pseudogene%29%2C+putative;size=2298;web_id=TcCLB.510403.20;locus_tag=TcCLB.510403.20;size=2298;Alias=Tc00.1047053510403.20:pseudogenic_transcript,8382.t00002,TcCLB.510403.20,Tc00.1047053510403.20:pseudogenic_transcript:pep,Tc00.1047053510403.20
chr11_CNV5	TcChr11-S	503778	523077	loss	515656	516633	ID=TcCLB.504193.51;Name=TcCLB.504193.51;description=ATP-dependent+DEAD%2FH+RNA+helicase+%28pseudogene%29%2C+putative;size=978;web_id=TcCLB.504193.51;locus_tag=TcCLB.504193.51;size=978;Alias=4955.t00006,TcCLB.504193.51,Tc00.1047053504193.51,Tc00.1047053504193.51:pseudogenic_transcript,Tc00.1047053504193.51:pseudogenic_transcript:pep
chr11_CNV5	TcChr11-S	503778	523077	loss	516794	517291	ID=TcCLB.504193.41;Name=TcCLB.504193.41;description=N-acetyltransferase+complex+ARD1+subunit+%28pseudogene%29%2C+putative;size=498;web_id=TcCLB.504193.41;locus_tag=TcCLB.504193.41;size=498;Alias=4955.t00007,TcCLB.504193.41,Tc00.1047053504193.41,Tc00.1047053504193.41:pseudogenic_transcript,Tc00.1047053504193.41:pseudogenic_transcript:pep
chr11_CNV5	TcChr11-S	503778	523077	loss	519241	521580	ID=TcCLB.504193.30;Name=TcCLB.504193.30;description=retrotransposon+hot+spot+protein+%28RHS%2C+pseudogene%29%2C+putative;size=2340;web_id=TcCLB.504193.30;locus_tag=TcCLB.504193.30;size=2340;Alias=4955.t00003,TcCLB.504193.30,Tc00.1047053504193.30,Tc00.1047053504193.30:pseudogenic_transcript,Tc00.1047053504193.30:pseudogenic_transcript:pep
chr12_CNV2	TcChr12-S	96882	179876	gain	97820	99079	ID=TcCLB.506685.5;Name=TcCLB.506685.5;description=trans-sialidase+%28pseudogene%29%2C+putative;size=1260;web_id=TcCLB.506685.5;locus_tag=TcCLB.506685.5;size=1260;Alias=5382.t00006,Tc00.1047053506685.5:pseudogenic_transcript:pep,TcCLB.506685.5,Tc00.1047053506685.5,Tc00.1047053506685.5:pseudogenic_transcript
chr12_CNV2	TcChr12-S	96882	179876	gain	99712	102972	ID=TcCLB.506685.10;Name=TcCLB.506685.10;description=hypothetical+protein%2C+conserved;size=3261;web_id=TcCLB.506685.10;locus_tag=TcCLB.506685.10;size=3261;Alias=TcCLB.506685.10,Tc00.1047053506685.10:pep,70872294,Tc00.1047053506685.10:mRNA,71411877,Tc00.1047053506685.10,5382.t00001,Tc00.1047053506685.10:exon:1
chr12_CNV2	TcChr12-S	96882	179876	gain	103163	106012	ID=TcCLB.506685.20;Name=TcCLB.506685.20;description=hypothetical+protein%2C+conserved;size=2850;web_id=TcCLB.506685.20;locus_tag=TcCLB.506685.20;size=2850;Alias=TcCLB.506685.20,5382.t00002,70872295,Tc00.1047053506685.20:pep,Tc00.1047053506685.20:exon:1,Tc00.1047053506685.20:mRNA,Tc00.1047053506685.20,71411879
chr12_CNV2	TcChr12-S	96882	179876	gain	106203	107258	ID=TcCLB.506685.30;Name=TcCLB.506685.30;description=thymidylate+kinase%2C+putative;size=1056;web_id=TcCLB.506685.30;locus_tag=TcCLB.506685.30;size=1056;Alias=Tc00.1047053506685.30:mRNA,71411881,70872296,Tc00.1047053506685.30:pep,Tc00.1047053506685.30:exon:1,Tc00.1047053506685.30,5382.t00003,TcCLB.506685.30
chr12_CNV2	TcChr12-S	96882	179876	gain	108305	109267	ID=TcCLB.506685.40;Name=TcCLB.506685.40;description=hypothetical+protein%2C+conserved;size=963;web_id=TcCLB.506685.40;locus_tag=TcCLB.506685.40;size=963;Alias=Tc00.1047053506685.40:exon:1,Tc00.1047053506685.40:mRNA,5382.t00004,70872297,Tc00.1047053506685.40:pep,71411883,Tc00.1047053506685.40,TcCLB.506685.40
chr12_CNV2	TcChr12-S	96882	179876	gain	110471	111532	ID=TcCLB.506685.50;Name=TcCLB.506685.50;description=myosin+heavy+chain%2C+putative;size=1062;web_id=TcCLB.506685.50;locus_tag=TcCLB.506685.50;size=1062;Alias=Tc00.1047053506685.50:mRNA,Tc00.1047053506685.50,Tc00.1047053506685.50:pep,5382.t00005,TcCLB.506685.50,71411885,70872298,Tc00.1047053506685.50:exon:1
chr12_CNV2	TcChr12-S	96882	179876	gain	112173	114113	ID=TcCLB.503905.10;Name=TcCLB.503905.10;description=myosin+heavy+chain%2C+putative;size=1941;web_id=TcCLB.503905.10;locus_tag=TcCLB.503905.10;size=1941;Alias=70870271,71408168,4811.t00001,TcCLB.503905.10,Tc00.1047053503905.10,Tc00.1047053503905.10:pep,Tc00.1047053503905.10:mRNA,Tc00.1047053503905.10:exon:1
chr12_CNV2	TcChr12-S	96882	179876	gain	115308	116726	ID=TcCLB.503905.30;Name=TcCLB.503905.30;description=hypothetical+protein%2C+conserved;size=1419;web_id=TcCLB.503905.30;locus_tag=TcCLB.503905.30;size=1419;Alias=70870272,71408170,4811.t00003,TcCLB.503905.30,Tc00.1047053503905.30,Tc00.1047053503905.30:pep,Tc00.1047053503905.30:mRNA,Tc00.1047053503905.30:exon:1
chr12_CNV2	TcChr12-S	96882	179876	gain	117121	118404	ID=TcCLB.503905.40;Name=TcCLB.503905.40;description=hypothetical+protein%2C+conserved;size=1284;web_id=TcCLB.503905.40;locus_tag=TcCLB.503905.40;size=1284;Alias=70870273,71408172,4811.t00004,TcCLB.503905.40,Tc00.1047053503905.40,Tc00.1047053503905.40:pep,Tc00.1047053503905.40:mRNA,Tc00.1047053503905.40:exon:1
chr12_CNV2	TcChr12-S	96882	179876	gain	118909	120087	ID=TcCLB.503905.50;Name=TcCLB.503905.50;description=hypothetical+protein%2C+conserved;size=1179;web_id=TcCLB.503905.50;locus_tag=TcCLB.503905.50;size=1179;Alias=70870274,71408174,4811.t00005,TcCLB.503905.50,Tc00.1047053503905.50,Tc00.1047053503905.50:pep,Tc00.1047053503905.50:mRNA,Tc00.1047053503905.50:exon:1
chr12_CNV2	TcChr12-S	96882	179876	gain	123806	125860	ID=TcCLB.503595.10;Name=TcCLB.503595.10;description=hypothetical+protein%2C+conserved;size=2055;web_id=TcCLB.503595.10;locus_tag=TcCLB.503595.10;size=2055;Alias=70866624,71401923,4656.t00001,TcCLB.503595.10,Tc00.1047053503595.10,Tc00.1047053503595.10:pep,Tc00.1047053503595.10:mRNA,Tc00.1047053503595.10:exon:1
chr12_CNV2	TcChr12-S	96882	179876	gain	126599	127924	ID=TcCLB.503595.19;Name=TcCLB.503595.19;description=ATP-dependent+DEAD%2FH+RNA+helicase%2C+putative;size=1326;web_id=TcCLB.503595.19;locus_tag=TcCLB.503595.19;size=1326;Alias=70866625,71401925,4656.t00002,TcCLB.503595.19,Tc00.1047053503595.19,Tc00.1047053503595.19:pep,Tc00.1047053503595.19:mRNA,Tc00.1047053503595.19:exon:1
chr12_CNV2	TcChr12-S	96882	179876	gain	128075	128608	ID=TcCLB.511571.10;Name=TcCLB.511571.10;description=ATP-dependent+DEAD%2FH+RNA+helicase%2C+putative;size=534;web_id=TcCLB.511571.10;locus_tag=TcCLB.511571.10;size=534;Alias=71406698,Tc00.1047053511571.10:pep,Tc00.1047053511571.10:mRNA,Tc00.1047053511571.10:exon:1,TcCLB.511571.10,Tc00.1047053511571.10,70869439,6153.t00001
chr12_CNV2	TcChr12-S	96882	179876	gain	129573	130466	ID=TcCLB.511571.20;Name=TcCLB.511571.20;description=hypothetical+protein%2C+conserved;size=894;web_id=TcCLB.511571.20;locus_tag=TcCLB.511571.20;size=894;Alias=Tc00.1047053511571.20:exon:1,6153.t00002,70869440,TcCLB.511571.20,Tc00.1047053511571.20:pep,Tc00.1047053511571.20,71406700,Tc00.1047053511571.20:mRNA
chr12_CNV2	TcChr12-S	96882	179876	gain	133524	134585	ID=TcCLB.511571.40;Name=TcCLB.511571.40;description=hypothetical+protein%2C+conserved;size=1062;web_id=TcCLB.511571.40;locus_tag=TcCLB.511571.40;size=1062;Alias=Tc00.1047053511571.40:exon:1,71406702,Tc00.1047053511571.40:mRNA,Tc00.1047053511571.40,Tc00.1047053511571.40:pep,70869441,6153.t00004,TcCLB.511571.40
chr12_CNV2	TcChr12-S	96882	179876	gain	135555	137292	ID=TcCLB.511571.49;Name=TcCLB.511571.49;description=nucleoside+phosphatase%2C+putative;size=1738;web_id=TcCLB.511571.49;locus_tag=TcCLB.511571.49;size=1738;Alias=Tc00.1047053511571.49:mRNA,71406704,TcCLB.511571.49,6153.t00005,Tc00.1047053511571.49:exon:1,Tc00.1047053511571.49,70869442,Tc00.1047053511571.49:pep
chr12_CNV2	TcChr12-S	96882	179876	gain	138102	138770	ID=TcCLB.511573.10;Name=TcCLB.511573.10;description=leucine-rich+repeat+protein%2C+putative;size=669;web_id=TcCLB.511573.10;locus_tag=TcCLB.511573.10;size=669;Alias=71406147,Tc00.1047053511573.10:pep,6154.t00001,Tc00.1047053511573.10,70869121,TcCLB.511573.10,Tc00.1047053511573.10:mRNA,Tc00.1047053511573.10:exon:1
chr12_CNV2	TcChr12-S	96882	179876	gain	139307	140920	ID=TcCLB.511573.20;Name=TcCLB.511573.20;description=hypothetical+protein;size=1614;web_id=TcCLB.511573.20;locus_tag=TcCLB.511573.20;size=1614;Alias=Tc00.1047053511573.20,Tc00.1047053511573.20:mRNA,Tc00.1047053511573.20:pep,Tc00.1047053511573.20:exon:1,TcCLB.511573.20,71406149,6154.t00002,70869122
chr12_CNV2	TcChr12-S	96882	179876	gain	141441	141956	ID=TcCLB.511573.30;Name=TcCLB.511573.30;description=hypothetical+protein%2C+conserved;size=516;web_id=TcCLB.511573.30;locus_tag=TcCLB.511573.30;size=516;Alias=Tc00.1047053511573.30:pep,71406151,Tc00.1047053511573.30:mRNA,TcCLB.511573.30,6154.t00003,Tc00.1047053511573.30,Tc00.1047053511573.30:exon:1,70869123
chr12_CNV2	TcChr12-S	96882	179876	gain	142470	143690	ID=TcCLB.511573.40;Name=TcCLB.511573.40;description=mitogen-activated+protein+kinase%2C+putative;size=1221;web_id=TcCLB.511573.40;locus_tag=TcCLB.511573.40;size=1221;Alias=6154.t00004,70869124,Tc00.1047053511573.40,TcCLB.511573.40,71406153,Tc00.1047053511573.40:exon:1,Tc00.1047053511573.40:pep,Tc00.1047053511573.40:mRNA
chr12_CNV2	TcChr12-S	96882	179876	gain	144721	145428	ID=TcCLB.511573.49;Name=TcCLB.511573.49;description=hypothetical+protein;size=708;web_id=TcCLB.511573.49;locus_tag=TcCLB.511573.49;size=708;Alias=Tc00.1047053511573.49,71406155,Tc00.1047053511573.49:pep,TcCLB.511573.49,70869125,6154.t00005,Tc00.1047053511573.49:mRNA,Tc00.1047053511573.49:exon:1
chr12_CNV2	TcChr12-S	96882	179876	gain	145599	146760	ID=TcCLB.511573.58;Name=TcCLB.511573.58;description=nucleolar+protein%2C+putative;size=1162;web_id=TcCLB.511573.58;locus_tag=TcCLB.511573.58;size=1162;Alias=6154.t00006,Tc00.1047053511573.58:pep,Tc00.1047053511573.58:mRNA,Tc00.1047053511573.58,71406157,TcCLB.511573.58,Tc00.1047053511573.58:exon:1,70869126
chr12_CNV2	TcChr12-S	96882	179876	gain	149661	150557	ID=TcCLB.511575.10;Name=TcCLB.511575.10;description=hypothetical+protein%2C+conserved;size=897;web_id=TcCLB.511575.10;locus_tag=TcCLB.511575.10;size=897;Alias=Tc00.1047053511575.10:exon:1,TcCLB.511575.10,Tc00.1047053511575.10:pep,71649266,70878239,Tc00.1047053511575.10,8726.t00001,Tc00.1047053511575.10:mRNA
chr12_CNV2	TcChr12-S	96882	179876	gain	150924	151328	ID=TcCLB.511575.20;Name=TcCLB.511575.20;description=hypothetical+protein%2C+conserved;size=405;web_id=TcCLB.511575.20;locus_tag=TcCLB.511575.20;size=405;Alias=Tc00.1047053511575.20:exon:1,TcCLB.511575.20,70878240,Tc00.1047053511575.20:pep,8726.t00002,Tc00.1047053511575.20,71649269,Tc00.1047053511575.20:mRNA
chr12_CNV2	TcChr12-S	96882	179876	gain	151355	152782	ID=TcCLB.511575.30;Name=TcCLB.511575.30;description=hypothetical+protein%2C+conserved;size=1428;web_id=TcCLB.511575.30;locus_tag=TcCLB.511575.30;size=1428;Alias=Tc00.1047053511575.30:exon:1,70878241,TcCLB.511575.30,Tc00.1047053511575.30:mRNA,8726.t00003,Tc00.1047053511575.30,Tc00.1047053511575.30:pep,71649272
chr12_CNV2	TcChr12-S	96882	179876	gain	153599	156121	ID=TcCLB.511575.40;Name=TcCLB.511575.40;description=hypothetical+protein%2C+conserved;size=2523;web_id=TcCLB.511575.40;locus_tag=TcCLB.511575.40;size=2523;Alias=70878242,Tc00.1047053511575.40:exon:1,Tc00.1047053511575.40:mRNA,71649274,Tc00.1047053511575.40,8726.t00004,TcCLB.511575.40,Tc00.1047053511575.40:pep
chr12_CNV2	TcChr12-S	96882	179876	gain	156488	161803	ID=TcCLB.511575.50;Name=TcCLB.511575.50;description=hypothetical+protein%2C+conserved;size=5316;web_id=TcCLB.511575.50;locus_tag=TcCLB.511575.50;size=5316;Alias=Tc00.1047053511575.50:exon:1,71649276,TcCLB.511575.50,8726.t00005,Tc00.1047053511575.50,Tc00.1047053511575.50:mRNA,Tc00.1047053511575.50:pep,70878243
chr12_CNV2	TcChr12-S	96882	179876	gain	162564	163865	ID=TcCLB.511575.60;Name=TcCLB.511575.60;description=isocitrate+dehydrogenase+%5BNADP%5D%2C+mitochondrial+precursor%2C+putative;size=1302;web_id=TcCLB.511575.60;locus_tag=TcCLB.511575.60;size=1302;Alias=TcCLB.511575.60,8726.t00006,70878244,Tc00.1047053511575.60,Tc00.1047053511575.60:mRNA,71649278,Tc00.1047053511575.60:pep,Tc00.1047053511575.60:exon:1
chr12_CNV2	TcChr12-S	96882	179876	gain	164922	166910	ID=TcCLB.511575.70;Name=TcCLB.511575.70;description=hypothetical+protein%2C+conserved+%28pseudogene%29;size=1989;web_id=TcCLB.511575.70;locus_tag=TcCLB.511575.70;size=1989;Alias=8726.t00007,TcCLB.511575.70,Tc00.1047053511575.70:pseudogenic_transcript:pep,Tc00.1047053511575.70:pseudogenic_transcript,Tc00.1047053511575.70
chr12_CNV2	TcChr12-S	96882	179876	gain	167584	168108	ID=TcCLB.511575.90;Name=TcCLB.511575.90;description=hypothetical+protein;size=525;web_id=TcCLB.511575.90;locus_tag=TcCLB.511575.90;size=525;Alias=Tc00.1047053511575.90:exon:1,Tc00.1047053511575.90,71649280,Tc00.1047053511575.90:mRNA,Tc00.1047053511575.90:pep,70878245,8726.t00009,TcCLB.511575.90
chr12_CNV2	TcChr12-S	96882	179876	gain	168458	171454	ID=TcCLB.511575.100;Name=TcCLB.511575.100;description=protein+transport+protein+Sec23%2C+putative;size=2997;web_id=TcCLB.511575.100;locus_tag=TcCLB.511575.100;size=2997;Alias=Tc00.1047053511575.100:pep,71649282,TcCLB.511575.100,Tc00.1047053511575.100:exon:1,70878246,Tc00.1047053511575.100,8726.t00010,Tc00.1047053511575.100:mRNA
chr12_CNV2	TcChr12-S	96882	179876	gain	172478	176176	ID=TcCLB.511575.110;Name=TcCLB.511575.110;description=hypothetical+protein%2C+conserved;size=3699;web_id=TcCLB.511575.110;locus_tag=TcCLB.511575.110;size=3699;Alias=Tc00.1047053511575.110:mRNA,71649284,Tc00.1047053511575.110:exon:1,8726.t00011,Tc00.1047053511575.110:pep,Tc00.1047053511575.110,70878247,TcCLB.511575.110
chr12_CNV2	TcChr12-S	96882	179876	gain	176415	177602	ID=TcCLB.511575.120;Name=TcCLB.511575.120;description=hypothetical+protein%2C+conserved;size=1188;web_id=TcCLB.511575.120;locus_tag=TcCLB.511575.120;size=1188;Alias=70878248,Tc00.1047053511575.120:exon:1,Tc00.1047053511575.120:mRNA,71649286,Tc00.1047053511575.120,8726.t00012,TcCLB.511575.120,Tc00.1047053511575.120:pep
chr12_CNV2	TcChr12-S	96882	179876	gain	177840	179729	ID=TcCLB.511575.130;Name=TcCLB.511575.130;description=folate%2Fpteridine+transporter%2C+putative;size=1890;web_id=TcCLB.511575.130;locus_tag=TcCLB.511575.130;size=1890;Alias=TcCLB.511575.130,Tc00.1047053511575.130:mRNA,Tc00.1047053511575.130:exon:1,8726.t00013,Tc00.1047053511575.130:pep,70878249,Tc00.1047053511575.130,71649288
chr12_CNV3	TcChr12-S	179876	223436	gain	181557	182423	ID=TcCLB.505945.90;Name=TcCLB.505945.90;description=folate%2Fpteridine+transporter%2C+putative;size=867;web_id=TcCLB.505945.90;locus_tag=TcCLB.505945.90;size=867;Alias=70873372,71413855,6745.t00009,TcCLB.505945.90,Tc00.1047053505945.90,Tc00.1047053505945.90:pep,Tc00.1047053505945.90:mRNA,Tc00.1047053505945.90:exon:1
chr12_CNV3	TcChr12-S	179876	223436	gain	183495	184985	ID=TcCLB.505945.80;Name=TcCLB.505945.80;description=hypothetical+protein%2C+conserved;size=1491;web_id=TcCLB.505945.80;locus_tag=TcCLB.505945.80;size=1491;Alias=70873371,71413853,6745.t00008,TcCLB.505945.80,Tc00.1047053505945.80,Tc00.1047053505945.80:pep,Tc00.1047053505945.80:mRNA,Tc00.1047053505945.80:exon:1
chr12_CNV3	TcChr12-S	179876	223436	gain	185736	186044	ID=TcCLB.505945.69;Name=TcCLB.505945.69;description=hypothetical+protein%2C+conserved;size=309;web_id=TcCLB.505945.69;locus_tag=TcCLB.505945.69;size=309;Alias=70873373,71413857,6745.t00010,TcCLB.505945.69,Tc00.1047053505945.69,Tc00.1047053505945.69:pep,Tc00.1047053505945.69:mRNA,Tc00.1047053505945.69:exon:1
chr12_CNV3	TcChr12-S	179876	223436	gain	186386	188296	ID=TcCLB.505945.60;Name=TcCLB.505945.60;description=hypothetical+protein%2C+conserved;size=1911;web_id=TcCLB.505945.60;locus_tag=TcCLB.505945.60;size=1911;Alias=70873370,71413851,6745.t00006,TcCLB.505945.60,Tc00.1047053505945.60,Tc00.1047053505945.60:pep,Tc00.1047053505945.60:mRNA,Tc00.1047053505945.60:exon:1
chr12_CNV3	TcChr12-S	179876	223436	gain	189078	190484	ID=TcCLB.505945.50;Name=TcCLB.505945.50;description=ATP-dependent+chaperone%2C+putative;size=1407;web_id=TcCLB.505945.50;locus_tag=TcCLB.505945.50;size=1407;Alias=70873369,71413849,6745.t00005,TcCLB.505945.50,Tc00.1047053505945.50,Tc00.1047053505945.50:pep,Tc00.1047053505945.50:mRNA,Tc00.1047053505945.50:exon:1
chr12_CNV3	TcChr12-S	179876	223436	gain	191710	192300	ID=TcCLB.505945.30;Name=TcCLB.505945.30;description=ribonuclease+mar1%2C+putative;size=591;web_id=TcCLB.505945.30;locus_tag=TcCLB.505945.30;size=591;Alias=70873368,71413847,6745.t00003,TcCLB.505945.30,Tc00.1047053505945.30,Tc00.1047053505945.30:pep,Tc00.1047053505945.30:mRNA,Tc00.1047053505945.30:exon:1
chr12_CNV3	TcChr12-S	179876	223436	gain	193642	194232	ID=TcCLB.505945.20;Name=TcCLB.505945.20;description=ribonuclease+mar1%2C+putative;size=591;web_id=TcCLB.505945.20;locus_tag=TcCLB.505945.20;size=591;Alias=70873367,71413845,6745.t00002,TcCLB.505945.20,Tc00.1047053505945.20,Tc00.1047053505945.20:pep,Tc00.1047053505945.20:mRNA,Tc00.1047053505945.20:exon:1
chr12_CNV3	TcChr12-S	179876	223436	gain	194971	197871	ID=TcCLB.505945.10;Name=TcCLB.505945.10;description=DNA+repair+and+recombination+helicase+protein+PIF5%2C+putative;size=2901;web_id=TcCLB.505945.10;locus_tag=TcCLB.505945.10;size=2901;Alias=70873366,71413843,6745.t00001,TcCLB.505945.10,Tc00.1047053505945.10,Tc00.1047053505945.10:pep,Tc00.1047053505945.10:mRNA,Tc00.1047053505945.10:exon:1
chr12_CNV3	TcChr12-S	179876	223436	gain	199334	199516	ID=TcCLB.505945.5;Name=TcCLB.505945.5;description=mitogen-activated+protein+kinase+3%2C+putative;size=183;web_id=TcCLB.505945.5;locus_tag=TcCLB.505945.5;size=183;Alias=70873374,71413859,6745.t00011,TcCLB.505945.5,Tc00.1047053505945.5,Tc00.1047053505945.5:pep,Tc00.1047053505945.5:mRNA,Tc00.1047053505945.5:exon:1
chr12_CNV3	TcChr12-S	179876	223436	gain	199621	200250	ID=TcCLB.509475.10;Name=TcCLB.509475.10;description=mitogen-activated+protein+kinase+3%2C+putative;size=630;web_id=TcCLB.509475.10;locus_tag=TcCLB.509475.10;size=630;Alias=70861854,Tc00.1047053509475.10:mRNA,Tc00.1047053509475.10,71395587,Tc00.1047053509475.10:pep,Tc00.1047053509475.10:exon:1,TcCLB.509475.10,5720.t00001
chr12_CNV3	TcChr12-S	179876	223436	gain	202781	219544	ID=TcCLB.509473.10;Name=TcCLB.509473.10;description=hypothetical+protein+%28pseudogene%29;size=16764;web_id=TcCLB.509473.10;locus_tag=TcCLB.509473.10;size=16764;Alias=Tc00.1047053509473.10:pseudogenic_transcript:pep,TcCLB.509473.10,Tc00.1047053509473.10,Tc00.1047053509473.10:pseudogenic_transcript,5719.t00001
chr12_CNV3	TcChr12-S	179876	223436	gain	219678	221222	ID=TcCLB.445553.10;Name=TcCLB.445553.10;description=hypothetical+protein%2C+conserved;size=1545;web_id=TcCLB.445553.10;locus_tag=TcCLB.445553.10;size=1545;Alias=70862868,71396775,2619.t00001,TcCLB.445553.10,Tc00.1047053445553.10,Tc00.1047053445553.10:pep,Tc00.1047053445553.10:mRNA,Tc00.1047053445553.10:exon:1
chr12_CNV3	TcChr12-S	179876	223436	gain	222665	222731	ID=TcCLB.505943.120;Name=TcCLB.505943.120;description=ribosomal+RNA+large+subunit+gamma+%28M1%29%2C+3%27+partial;size=67;web_id=TcCLB.505943.120;locus_tag=TcCLB.505943.120;size=67;Alias=TcCLB.505943.120,Tc00.1047053505943.120,Tc00.1047053505943.120:rRNA
chr12_CNV5	TcChr12-S	100	8575	loss	1918	2766	ID=TcCLB.506683.10;Name=TcCLB.506683.10;description=hypothetical+protein%2C+conserved+%28pseudogene%29;size=849;web_id=TcCLB.506683.10;locus_tag=TcCLB.506683.10;size=849;Alias=Tc00.1047053506683.10:pseudogenic_transcript,7053.t00001,TcCLB.506683.10,Tc00.1047053506683.10:pseudogenic_transcript:pep,Tc00.1047053506683.10
chr12_CNV5	TcChr12-S	100	8575	loss	3270	5221	ID=TcCLB.506683.19;Name=TcCLB.506683.19;description=GMP+synthase+%28pseudogene%29%2C+putative;size=1952;web_id=TcCLB.506683.19;locus_tag=TcCLB.506683.19;size=1952;Alias=Tc00.1047053506683.19:pseudogenic_transcript,Tc00.1047053506683.19:pseudogenic_transcript:pep,7053.t00026,Tc00.1047053506683.19,TcCLB.506683.19
chr12_CNV5	TcChr12-S	100	8575	loss	6288	7022	ID=TcCLB.506683.30;Name=TcCLB.506683.30;description=hypothetical+protein%2C+conserved;size=735;web_id=TcCLB.506683.30;locus_tag=TcCLB.506683.30;size=735;Alias=7053.t00003,Tc00.1047053506683.30:mRNA,Tc00.1047053506683.30:exon:1,71664807,Tc00.1047053506683.30,Tc00.1047053506683.30:pep,TcCLB.506683.30,70884679
chr12_CNV6	TcChr12-S	251096	448176	loss	251899	253821	ID=TcCLB.505943.50;Name=TcCLB.505943.50;description=hypothetical+protein%2C+conserved;size=1923;web_id=TcCLB.505943.50;locus_tag=TcCLB.505943.50;size=1923;Alias=70880696,71654000,5320.t00005,TcCLB.505943.50,Tc00.1047053505943.50,Tc00.1047053505943.50:pep,Tc00.1047053505943.50:mRNA,Tc00.1047053505943.50:exon:1
chr12_CNV6	TcChr12-S	251096	448176	loss	254120	256873	ID=TcCLB.505943.40;Name=TcCLB.505943.40;description=hypothetical+protein%2C+conserved;size=2754;web_id=TcCLB.505943.40;locus_tag=TcCLB.505943.40;size=2754;Alias=70880695,71653998,5320.t00004,TcCLB.505943.40,Tc00.1047053505943.40,Tc00.1047053505943.40:pep,Tc00.1047053505943.40:mRNA,Tc00.1047053505943.40:exon:1
chr12_CNV6	TcChr12-S	251096	448176	loss	258130	259395	ID=TcCLB.505943.30;Name=TcCLB.505943.30;description=hypothetical+protein%2C+conserved;size=1266;web_id=TcCLB.505943.30;locus_tag=TcCLB.505943.30;size=1266;Alias=70880694,71653996,5320.t00003,TcCLB.505943.30,Tc00.1047053505943.30,Tc00.1047053505943.30:pep,Tc00.1047053505943.30:mRNA,Tc00.1047053505943.30:exon:1
chr12_CNV6	TcChr12-S	251096	448176	loss	259769	261133	ID=TcCLB.505943.20;Name=TcCLB.505943.20;description=oxidoreductase%2C+putative;size=1365;web_id=TcCLB.505943.20;locus_tag=TcCLB.505943.20;size=1365;Alias=70880693,71653994,5320.t00002,TcCLB.505943.20,Tc00.1047053505943.20,Tc00.1047053505943.20:pep,Tc00.1047053505943.20:mRNA,Tc00.1047053505943.20:exon:1
chr12_CNV6	TcChr12-S	251096	448176	loss	261712	262530	ID=TcCLB.505943.10;Name=TcCLB.505943.10;description=hypothetical+protein%2C+conserved;size=819;web_id=TcCLB.505943.10;locus_tag=TcCLB.505943.10;size=819;Alias=70880692,71653992,5320.t00001,TcCLB.505943.10,Tc00.1047053505943.10,Tc00.1047053505943.10:pep,Tc00.1047053505943.10:mRNA,Tc00.1047053505943.10:exon:1
chr12_CNV6	TcChr12-S	251096	448176	loss	263145	264355	ID=TcCLB.505941.49;Name=TcCLB.505941.49;description=hypothetical+protein%2C+conserved;size=1211;web_id=TcCLB.505941.49;locus_tag=TcCLB.505941.49;size=1211;Alias=70869012,71405962,6744.t00005,TcCLB.505941.49,Tc00.1047053505941.49,Tc00.1047053505941.49:pep,Tc00.1047053505941.49:mRNA,Tc00.1047053505941.49:exon:1
chr12_CNV6	TcChr12-S	251096	448176	loss	264893	265822	ID=TcCLB.505941.40;Name=TcCLB.505941.40;description=hypothetical+protein%2C+conserved;size=930;web_id=TcCLB.505941.40;locus_tag=TcCLB.505941.40;size=930;Alias=70869011,71405960,6744.t00004,TcCLB.505941.40,Tc00.1047053505941.40,Tc00.1047053505941.40:pep,Tc00.1047053505941.40:mRNA,Tc00.1047053505941.40:exon:1
chr12_CNV6	TcChr12-S	251096	448176	loss	266294	268291	ID=TcCLB.505941.30;Name=TcCLB.505941.30;description=hypothetical+protein%2C+conserved;size=1998;web_id=TcCLB.505941.30;locus_tag=TcCLB.505941.30;size=1998;Alias=70869010,71405958,6744.t00003,TcCLB.505941.30,Tc00.1047053505941.30,Tc00.1047053505941.30:pep,Tc00.1047053505941.30:mRNA,Tc00.1047053505941.30:exon:1
chr12_CNV6	TcChr12-S	251096	448176	loss	268750	269460	ID=TcCLB.505941.20;Name=TcCLB.505941.20;description=surface+protease+GP63+%28pseudogene%29%2C+putative;size=711;web_id=TcCLB.505941.20;locus_tag=TcCLB.505941.20;size=711;Alias=6744.t00002,TcCLB.505941.20,Tc00.1047053505941.20,Tc00.1047053505941.20:pseudogenic_transcript,Tc00.1047053505941.20:pseudogenic_transcript:pep
chr12_CNV6	TcChr12-S	251096	448176	loss	270719	271540	ID=TcCLB.505941.10;Name=TcCLB.505941.10;description=surface+protease+GP63%2C+putative;size=822;web_id=TcCLB.505941.10;locus_tag=TcCLB.505941.10;size=822;Alias=70869009,71405956,6744.t00001,TcCLB.505941.10,Tc00.1047053505941.10,Tc00.1047053505941.10:pep,Tc00.1047053505941.10:mRNA,Tc00.1047053505941.10:exon:1
chr12_CNV6	TcChr12-S	251096	448176	loss	272295	273998	ID=TcCLB.506867.40;Name=TcCLB.506867.40;description=surface+protease+GP63%2C+putative;size=1704;web_id=TcCLB.506867.40;locus_tag=TcCLB.506867.40;size=1704;Alias=Tc00.1047053506867.40:mRNA,Tc00.1047053506867.40,TcCLB.506867.40,7122.t00004,Tc00.1047053506867.40:exon:1,70869890,71407496,Tc00.1047053506867.40:pep
chr12_CNV6	TcChr12-S	251096	448176	loss	274337	275026	ID=TcCLB.506867.30;Name=TcCLB.506867.30;description=hypothetical+protein%2C+conserved;size=690;web_id=TcCLB.506867.30;locus_tag=TcCLB.506867.30;size=690;Alias=70869889,Tc00.1047053506867.30:mRNA,TcCLB.506867.30,71407494,Tc00.1047053506867.30,Tc00.1047053506867.30:pep,Tc00.1047053506867.30:exon:1,7122.t00003
chr12_CNV6	TcChr12-S	251096	448176	loss	275931	276530	ID=TcCLB.506867.20;Name=TcCLB.506867.20;description=vacuolar+type+h++ATPase+subunit%2C+putative;size=600;web_id=TcCLB.506867.20;locus_tag=TcCLB.506867.20;size=600;Alias=7122.t00002,Tc00.1047053506867.20,Tc00.1047053506867.20:exon:1,Tc00.1047053506867.20:pep,TcCLB.506867.20,Tc00.1047053506867.20:mRNA
chr12_CNV6	TcChr12-S	251096	448176	loss	277863	279230	ID=TcCLB.506867.10;Name=TcCLB.506867.10;description=endonuclease+G%2C+putative;size=1368;web_id=TcCLB.506867.10;locus_tag=TcCLB.506867.10;size=1368;Alias=Tc00.1047053506867.10:pep,70869887,Tc00.1047053506867.10:exon:1,Tc00.1047053506867.10:mRNA,TcCLB.506867.10,71407490,Tc00.1047053506867.10,7122.t00001
chr12_CNV6	TcChr12-S	251096	448176	loss	281604	283729	ID=TcCLB.503571.19;Name=TcCLB.503571.19;description=hypothetical+protein%2C+conserved;size=2126;web_id=TcCLB.503571.19;locus_tag=TcCLB.503571.19;size=2126;Alias=4644.t00002,TcCLB.503571.19,Tc00.1047053503571.19,Tc00.1047053503571.19:pep,Tc00.1047053503571.19:mRNA,Tc00.1047053503571.19:exon:1
chr12_CNV6	TcChr12-S	251096	448176	loss	285842	287587	ID=TcCLB.503571.10;Name=TcCLB.503571.10;description=flagellum-adhesion+glycoprotein%2C+putative;size=1746;web_id=TcCLB.503571.10;locus_tag=TcCLB.503571.10;size=1746;Alias=70868482,71405052,4644.t00001,TcCLB.503571.10,Tc00.1047053503571.10,Tc00.1047053503571.10:pep,Tc00.1047053503571.10:mRNA,Tc00.1047053503571.10:exon:1
chr12_CNV6	TcChr12-S	251096	448176	loss	289626	290831	ID=TcCLB.503897.170;Name=TcCLB.503897.170;description=citrate+transporter%2C+putative;size=1206;web_id=TcCLB.503897.170;locus_tag=TcCLB.503897.170;size=1206;Alias=70879965,71652588,4807.t00017,TcCLB.503897.170,Tc00.1047053503897.170,Tc00.1047053503897.170:pep,Tc00.1047053503897.170:mRNA,Tc00.1047053503897.170:exon:1
chr12_CNV6	TcChr12-S	251096	448176	loss	291177	292007	ID=TcCLB.503897.150;Name=TcCLB.503897.150;description=hypothetical+protein%2C+conserved;size=831;web_id=TcCLB.503897.150;locus_tag=TcCLB.503897.150;size=831;Alias=70879964,71652586,4807.t00015,TcCLB.503897.150,Tc00.1047053503897.150,Tc00.1047053503897.150:pep,Tc00.1047053503897.150:mRNA,Tc00.1047053503897.150:exon:1
chr12_CNV6	TcChr12-S	251096	448176	loss	292577	293419	ID=TcCLB.503897.140;Name=TcCLB.503897.140;description=hypothetical+protein%2C+conserved;size=843;web_id=TcCLB.503897.140;locus_tag=TcCLB.503897.140;size=843;Alias=70879963,71652584,4807.t00014,TcCLB.503897.140,Tc00.1047053503897.140,Tc00.1047053503897.140:pep,Tc00.1047053503897.140:mRNA,Tc00.1047053503897.140:exon:1
chr12_CNV6	TcChr12-S	251096	448176	loss	293848	294930	ID=TcCLB.503897.130;Name=TcCLB.503897.130;description=hypothetical+protein%2C+conserved;size=1083;web_id=TcCLB.503897.130;locus_tag=TcCLB.503897.130;size=1083;Alias=70879962,71652582,4807.t00013,TcCLB.503897.130,Tc00.1047053503897.130,Tc00.1047053503897.130:pep,Tc00.1047053503897.130:mRNA,Tc00.1047053503897.130:exon:1
chr12_CNV6	TcChr12-S	251096	448176	loss	295923	296843	ID=TcCLB.503897.120;Name=TcCLB.503897.120;description=hypothetical+protein%2C+conserved;size=921;web_id=TcCLB.503897.120;locus_tag=TcCLB.503897.120;size=921;Alias=70879961,71652580,4807.t00012,TcCLB.503897.120,Tc00.1047053503897.120,Tc00.1047053503897.120:pep,Tc00.1047053503897.120:mRNA,Tc00.1047053503897.120:exon:1
chr12_CNV6	TcChr12-S	251096	448176	loss	297332	299614	ID=TcCLB.503897.110;Name=TcCLB.503897.110;description=plectin-like+protein%2C+putative;size=2283;web_id=TcCLB.503897.110;locus_tag=TcCLB.503897.110;size=2283;Alias=70879960,71652578,4807.t00011,TcCLB.503897.110,Tc00.1047053503897.110,Tc00.1047053503897.110:pep,Tc00.1047053503897.110:mRNA,Tc00.1047053503897.110:exon:1
chr12_CNV6	TcChr12-S	251096	448176	loss	300094	303861	ID=TcCLB.503897.100;Name=TcCLB.503897.100;description=hypothetical+protein%2C+conserved;size=3768;web_id=TcCLB.503897.100;locus_tag=TcCLB.503897.100;size=3768;Alias=70879959,71652576,4807.t00010,TcCLB.503897.100,Tc00.1047053503897.100,Tc00.1047053503897.100:pep,Tc00.1047053503897.100:mRNA,Tc00.1047053503897.100:exon:1
chr12_CNV6	TcChr12-S	251096	448176	loss	304530	307166	ID=TcCLB.503897.90;Name=TcCLB.503897.90;description=hypothetical+protein%2C+conserved;size=2637;web_id=TcCLB.503897.90;locus_tag=TcCLB.503897.90;size=2637;Alias=70879958,71652574,4807.t00009,TcCLB.503897.90,Tc00.1047053503897.90,Tc00.1047053503897.90:pep,Tc00.1047053503897.90:mRNA,Tc00.1047053503897.90:exon:1
chr12_CNV6	TcChr12-S	251096	448176	loss	308286	308894	ID=TcCLB.503897.80;Name=TcCLB.503897.80;description=deaminase%2C+putative;size=609;web_id=TcCLB.503897.80;locus_tag=TcCLB.503897.80;size=609;Alias=70879957,71652572,4807.t00008,TcCLB.503897.80,Tc00.1047053503897.80,Tc00.1047053503897.80:pep,Tc00.1047053503897.80:mRNA,Tc00.1047053503897.80:exon:1
chr12_CNV6	TcChr12-S	251096	448176	loss	311053	311574	ID=TcCLB.503897.70;Name=TcCLB.503897.70;description=hypothetical+protein%2C+conserved;size=522;web_id=TcCLB.503897.70;locus_tag=TcCLB.503897.70;size=522;Alias=70879956,71652570,4807.t00007,TcCLB.503897.70,Tc00.1047053503897.70,Tc00.1047053503897.70:pep,Tc00.1047053503897.70:mRNA,Tc00.1047053503897.70:exon:1
chr12_CNV6	TcChr12-S	251096	448176	loss	313002	314927	ID=TcCLB.503897.60;Name=TcCLB.503897.60;description=hypothetical+protein%2C+conserved;size=1926;web_id=TcCLB.503897.60;locus_tag=TcCLB.503897.60;size=1926;Alias=70879955,71652568,4807.t00006,TcCLB.503897.60,Tc00.1047053503897.60,Tc00.1047053503897.60:pep,Tc00.1047053503897.60:mRNA,Tc00.1047053503897.60:exon:1
chr12_CNV6	TcChr12-S	251096	448176	loss	315545	317005	ID=TcCLB.503897.50;Name=TcCLB.503897.50;description=hypothetical+protein%2C+conserved;size=1461;web_id=TcCLB.503897.50;locus_tag=TcCLB.503897.50;size=1461;Alias=70879954,71652566,4807.t00005,TcCLB.503897.50,Tc00.1047053503897.50,Tc00.1047053503897.50:pep,Tc00.1047053503897.50:mRNA,Tc00.1047053503897.50:exon:1
chr12_CNV6	TcChr12-S	251096	448176	loss	317836	319095	ID=TcCLB.503897.40;Name=TcCLB.503897.40;description=hypothetical+protein%2C+conserved;size=1260;web_id=TcCLB.503897.40;locus_tag=TcCLB.503897.40;size=1260;Alias=70879953,71652564,4807.t00004,TcCLB.503897.40,Tc00.1047053503897.40,Tc00.1047053503897.40:pep,Tc00.1047053503897.40:mRNA,Tc00.1047053503897.40:exon:1
chr12_CNV6	TcChr12-S	251096	448176	loss	319887	320564	ID=TcCLB.503897.30;Name=TcCLB.503897.30;description=hypothetical+protein%2C+conserved;size=678;web_id=TcCLB.503897.30;locus_tag=TcCLB.503897.30;size=678;Alias=70879952,71652562,4807.t00003,TcCLB.503897.30,Tc00.1047053503897.30,Tc00.1047053503897.30:pep,Tc00.1047053503897.30:mRNA,Tc00.1047053503897.30:exon:1
chr12_CNV6	TcChr12-S	251096	448176	loss	321614	325219	ID=TcCLB.503897.20;Name=TcCLB.503897.20;description=hypothetical+protein%2C+conserved;size=3606;web_id=TcCLB.503897.20;locus_tag=TcCLB.503897.20;size=3606;Alias=70879951,71652560,4807.t00002,TcCLB.503897.20,Tc00.1047053503897.20,Tc00.1047053503897.20:pep,Tc00.1047053503897.20:mRNA,Tc00.1047053503897.20:exon:1
chr12_CNV6	TcChr12-S	251096	448176	loss	326033	328042	ID=TcCLB.503897.10;Name=TcCLB.503897.10;description=hypothetical+protein;size=2010;web_id=TcCLB.503897.10;locus_tag=TcCLB.503897.10;size=2010;Alias=70879950,71652558,4807.t00001,TcCLB.503897.10,Tc00.1047053503897.10,Tc00.1047053503897.10:pep,Tc00.1047053503897.10:mRNA,Tc00.1047053503897.10:exon:1
chr12_CNV6	TcChr12-S	251096	448176	loss	328145	335519	ID=TcCLB.503895.19;Name=TcCLB.503895.19;description=hypothetical+protein;size=7375;web_id=TcCLB.503895.19;locus_tag=TcCLB.503895.19;size=7375;Alias=70869491,71406788,4806.t00002,TcCLB.503895.19,Tc00.1047053503895.19,Tc00.1047053503895.19:pep,Tc00.1047053503895.19:mRNA,Tc00.1047053503895.19:exon:1
chr12_CNV6	TcChr12-S	251096	448176	loss	336579	337322	ID=TcCLB.503895.10;Name=TcCLB.503895.10;description=hypothetical+protein%2C+conserved;size=744;web_id=TcCLB.503895.10;locus_tag=TcCLB.503895.10;size=744;Alias=70869490,71406786,4806.t00001,TcCLB.503895.10,Tc00.1047053503895.10,Tc00.1047053503895.10:pep,Tc00.1047053503895.10:mRNA,Tc00.1047053503895.10:exon:1
chr12_CNV6	TcChr12-S	251096	448176	loss	337517	341036	ID=TcCLB.508987.9;Name=TcCLB.508987.9;description=hypothetical+protein%2C+conserved;size=3520;web_id=TcCLB.508987.9;locus_tag=TcCLB.508987.9;size=3520;Alias=Tc00.1047053508987.9:exon:1,70871463,7952.t00005,Tc00.1047053508987.9,TcCLB.508987.9,71410314,Tc00.1047053508987.9:mRNA,Tc00.1047053508987.9:pep
chr12_CNV6	TcChr12-S	251096	448176	loss	341624	343105	ID=TcCLB.508987.20;Name=TcCLB.508987.20;description=hypothetical+protein%2C+conserved;size=1482;web_id=TcCLB.508987.20;locus_tag=TcCLB.508987.20;size=1482;Alias=71410308,Tc00.1047053508987.20,Tc00.1047053508987.20:pep,7952.t00002,Tc00.1047053508987.20:exon:1,TcCLB.508987.20,70871460,Tc00.1047053508987.20:mRNA
chr12_CNV6	TcChr12-S	251096	448176	loss	344161	347169	ID=TcCLB.508987.30;Name=TcCLB.508987.30;description=protein+kinase%2C+putative;size=3009;web_id=TcCLB.508987.30;locus_tag=TcCLB.508987.30;size=3009;Alias=TcCLB.508987.30,Tc00.1047053508987.30:exon:1,7952.t00003,Tc00.1047053508987.30:pep,71410310,Tc00.1047053508987.30,Tc00.1047053508987.30:mRNA,70871461
chr12_CNV6	TcChr12-S	251096	448176	loss	347746	349617	ID=TcCLB.508987.39;Name=TcCLB.508987.39;description=hypothetical+protein%2C+conserved;size=1872;web_id=TcCLB.508987.39;locus_tag=TcCLB.508987.39;size=1872;Alias=Tc00.1047053508987.39:mRNA,70871462,71410312,Tc00.1047053508987.39:pep,Tc00.1047053508987.39,7952.t00004,TcCLB.508987.39,Tc00.1047053508987.39:exon:1
chr12_CNV6	TcChr12-S	251096	448176	loss	350808	351182	ID=TcCLB.511407.10;Name=TcCLB.511407.10;description=nuclear+transport+factor+2%2C+putative;size=375;web_id=TcCLB.511407.10;locus_tag=TcCLB.511407.10;size=375;Alias=70874991,Tc00.1047053511407.10:exon:1,Tc00.1047053511407.10:pep,Tc00.1047053511407.10,TcCLB.511407.10,71417055,Tc00.1047053511407.10:mRNA,6111.t00001
chr12_CNV6	TcChr12-S	251096	448176	loss	351710	352297	ID=TcCLB.511407.20;Name=TcCLB.511407.20;description=hypothetical+protein%2C+conserved;size=588;web_id=TcCLB.511407.20;locus_tag=TcCLB.511407.20;size=588;Alias=70871691,71410730,Tc00.1047053511407.20:mRNA,71417059,TcCLB.511407.20,Tc00.1047053511407.20:exon:1,70874992,Tc00.1047053511407.20:pep,Tc00.1047053511407.20,6111.t00002
chr12_CNV6	TcChr12-S	251096	448176	loss	352732	355632	ID=TcCLB.511407.30;Name=TcCLB.511407.30;description=hypothetical+protein;size=2901;web_id=TcCLB.511407.30;locus_tag=TcCLB.511407.30;size=2901;Alias=6111.t00003,Tc00.1047053511407.30:exon:1,70874993,Tc00.1047053511407.30:mRNA,Tc00.1047053511407.30,71417063,TcCLB.511407.30,Tc00.1047053511407.30:pep
chr12_CNV6	TcChr12-S	251096	448176	loss	357198	359429	ID=TcCLB.511407.40;Name=TcCLB.511407.40;description=hypothetical+protein%2C+conserved;size=2232;web_id=TcCLB.511407.40;locus_tag=TcCLB.511407.40;size=2232;Alias=Tc00.1047053511407.40:mRNA,Tc00.1047053511407.40:exon:1,Tc00.1047053511407.40:pep,Tc00.1047053511407.40,TcCLB.511407.40,71417067,70874994,6111.t00004
chr12_CNV6	TcChr12-S	251096	448176	loss	360710	364888	ID=TcCLB.511407.50;Name=TcCLB.511407.50;description=hypothetical+protein%2C+conserved;size=4179;web_id=TcCLB.511407.50;locus_tag=TcCLB.511407.50;size=4179;Alias=Tc00.1047053511407.50,Tc00.1047053511407.50:pep,Tc00.1047053511407.50:mRNA,71417070,70874995,Tc00.1047053511407.50:exon:1,6111.t00005,TcCLB.511407.50
chr12_CNV6	TcChr12-S	251096	448176	loss	366770	367423	ID=TcCLB.511407.60;Name=TcCLB.511407.60;description=small+GTP-binding+protein+Rab11%2C+putative+%28Rab11%29;size=654;web_id=TcCLB.511407.60;locus_tag=TcCLB.511407.60;size=654;Alias=Tc00.1047053511407.60:exon:1,Rab11 GTPase, putative,Rab11,Tc00.1047053511407.60:mRNA,70874996,TcRab11,71417072,Tc00.1047053511407.60,6111.t00006,Tc00.1047053511407.60:pep,TcCLB.511407.60
chr12_CNV6	TcChr12-S	251096	448176	loss	368712	369320	ID=TcCLB.511407.70;Name=TcCLB.511407.70;description=hypothetical+protein%2C+conserved;size=609;web_id=TcCLB.511407.70;locus_tag=TcCLB.511407.70;size=609;Alias=Tc00.1047053511407.70:exon:1,Tc00.1047053511407.70:pep,6111.t00007,Tc00.1047053511407.70:mRNA,Tc00.1047053511407.70,70874997,71417074,TcCLB.511407.70
chr12_CNV6	TcChr12-S	251096	448176	loss	370187	372442	ID=TcCLB.511407.80;Name=TcCLB.511407.80;description=hypothetical+protein%2C+conserved;size=2256;web_id=TcCLB.511407.80;locus_tag=TcCLB.511407.80;size=2256;Alias=Tc00.1047053511407.80,TcCLB.511407.80,Tc00.1047053511407.80:mRNA,Tc00.1047053511407.80:exon:1,71417076,70874998,6111.t00008,Tc00.1047053511407.80:pep
chr12_CNV6	TcChr12-S	251096	448176	loss	372613	373263	ID=TcCLB.506865.79;Name=TcCLB.506865.79;description=hypothetical+protein%2C+conserved;size=651;web_id=TcCLB.506865.79;locus_tag=TcCLB.506865.79;size=651;Alias=71415276,TcCLB.506865.79,5404.t00009,Tc00.1047053506865.79:exon:1,Tc00.1047053506865.79:mRNA,Tc00.1047053506865.79:pep,Tc00.1047053506865.79,70874134
chr12_CNV6	TcChr12-S	251096	448176	loss	374034	378437	ID=TcCLB.506865.70;Name=TcCLB.506865.70;description=hypothetical+protein%2C+conserved;size=4404;web_id=TcCLB.506865.70;locus_tag=TcCLB.506865.70;size=4404;Alias=TcCLB.506865.70,Tc00.1047053506865.70:exon:1,Tc00.1047053506865.70,5404.t00007,Tc00.1047053506865.70:mRNA,71415272,70874132,Tc00.1047053506865.70:pep
chr12_CNV6	TcChr12-S	251096	448176	loss	379243	381954	ID=TcCLB.506865.60;Name=TcCLB.506865.60;description=hypothetical+protein%2C+conserved;size=2712;web_id=TcCLB.506865.60;locus_tag=TcCLB.506865.60;size=2712;Alias=71415270,70874131,Tc00.1047053506865.60,Tc00.1047053506865.60:exon:1,5404.t00006,Tc00.1047053506865.60:mRNA,TcCLB.506865.60,Tc00.1047053506865.60:pep
chr12_CNV6	TcChr12-S	251096	448176	loss	382779	383093	ID=TcCLB.506865.50;Name=TcCLB.506865.50;description=hypothetical+protein%2C+conserved;size=315;web_id=TcCLB.506865.50;locus_tag=TcCLB.506865.50;size=315;Alias=TcCLB.506865.50,5404.t00005,Tc00.1047053506865.50:mRNA,Tc00.1047053506865.50:pep,71415268,Tc00.1047053506865.50,70874130,Tc00.1047053506865.50:exon:1
chr12_CNV6	TcChr12-S	251096	448176	loss	383796	385355	ID=TcCLB.506865.40;Name=TcCLB.506865.40;description=guanine+nucleotide+exchange+factor+subunit+GCD7%2Ctranslation+initiation+factor+2b%2C+delta+subunit%2C+putative%2CeIF-2B+GDP-GTP+exchange+factor%2C+putative;size=1560;web_id=TcCLB.506865.40;locus_tag=TcCLB.506865.40;size=1560;Alias=TcCLB.506865.40,70874129,Tc00.1047053506865.40:pep,Tc00.1047053506865.40,5404.t00004,71415266,Tc00.1047053506865.40…
chr12_CNV6	TcChr12-S	251096	448176	loss	385756	387633	ID=TcCLB.506865.30;Name=TcCLB.506865.30;description=hypothetical+protein%2C+conserved;size=1878;web_id=TcCLB.506865.30;locus_tag=TcCLB.506865.30;size=1878;Alias=Tc00.1047053506865.30:pep,71415264,Tc00.1047053506865.30,5404.t00003,70874128,Tc00.1047053506865.30:exon:1,TcCLB.506865.30,Tc00.1047053506865.30:mRNA
chr12_CNV6	TcChr12-S	251096	448176	loss	388419	389375	ID=TcCLB.506865.20;Name=TcCLB.506865.20;description=hypothetical+protein;size=957;web_id=TcCLB.506865.20;locus_tag=TcCLB.506865.20;size=957;Alias=Tc00.1047053506865.20:mRNA,Tc00.1047053506865.20:exon:1,TcCLB.506865.20,Tc00.1047053506865.20,Tc00.1047053506865.20:pep,5404.t00002,70874127,71415262
chr12_CNV6	TcChr12-S	251096	448176	loss	389665	390651	ID=TcCLB.506865.10;Name=TcCLB.506865.10;description=ARP2%2F3+complex+subunit%2C+putative;size=987;web_id=TcCLB.506865.10;locus_tag=TcCLB.506865.10;size=987;Alias=5404.t00001,Tc00.1047053506865.10:exon:1,TcCLB.506865.10,70874126,Tc00.1047053506865.10:pep,Tc00.1047053506865.10:mRNA,71415260,Tc00.1047053506865.10
chr12_CNV6	TcChr12-S	251096	448176	loss	390914	391405	ID=TcCLB.506865.4;Name=TcCLB.506865.4;description=hypothetical+protein%2C+conserved;size=492;web_id=TcCLB.506865.4;locus_tag=TcCLB.506865.4;size=492;Alias=Tc00.1047053506865.4:pep,71415274,Tc00.1047053506865.4,TcCLB.506865.4,70874133,Tc00.1047053506865.4:mRNA,Tc00.1047053506865.4:exon:1,5404.t00008
chr12_CNV6	TcChr12-S	251096	448176	loss	392115	392291	ID=TcCLB.506865.2;Name=TcCLB.506865.2;description=nucleoside+phosphorylase%2C+putative;size=177;web_id=TcCLB.506865.2;locus_tag=TcCLB.506865.2;size=177;Alias=TcCLB.506865.2,70874135,Tc00.1047053506865.2:pep,Tc00.1047053506865.2,71415278,Tc00.1047053506865.2:exon:1,Tc00.1047053506865.2:mRNA,5404.t00010
chr12_CNV6	TcChr12-S	251096	448176	loss	393098	393900	ID=TcCLB.508989.9;Name=TcCLB.508989.9;description=nucleoside+phosphorylase%2C+putative;size=803;web_id=TcCLB.508989.9;locus_tag=TcCLB.508989.9;size=803;Alias=7953.t00013,Tc00.1047053508989.9:mRNA,TcCLB.508989.9,Tc00.1047053508989.9:pep,71420012,Tc00.1047053508989.9,70875997,Tc00.1047053508989.9:exon:1
chr12_CNV6	TcChr12-S	251096	448176	loss	394912	396000	ID=TcCLB.508989.20;Name=TcCLB.508989.20;description=carrier+protein%2C+putative;size=1089;web_id=TcCLB.508989.20;locus_tag=TcCLB.508989.20;size=1089;Alias=70875987,71419986,Tc00.1047053508989.20,7953.t00002,Tc00.1047053508989.20:pep,TcCLB.508989.20,Tc00.1047053508989.20:mRNA,Tc00.1047053508989.20:exon:1
chr12_CNV6	TcChr12-S	251096	448176	loss	396683	397936	ID=TcCLB.508989.30;Name=TcCLB.508989.30;description=RNA-binding+protein%2C+putative;size=1254;web_id=TcCLB.508989.30;locus_tag=TcCLB.508989.30;size=1254;Alias=Tc00.1047053508989.30,70875988,71419988,TcCLB.508989.30,Tc00.1047053508989.30:mRNA,Tc00.1047053508989.30:exon:1,Tc00.1047053508989.30:pep,7953.t00003
chr12_CNV6	TcChr12-S	251096	448176	loss	398403	401357	ID=TcCLB.508989.50;Name=TcCLB.508989.50;description=hypothetical+protein%2C+conserved;size=2955;web_id=TcCLB.508989.50;locus_tag=TcCLB.508989.50;size=2955;Alias=7953.t00005,70875989,Tc00.1047053508989.50:pep,Tc00.1047053508989.50:mRNA,71419990,Tc00.1047053508989.50:exon:1,Tc00.1047053508989.50,TcCLB.508989.50
chr12_CNV6	TcChr12-S	251096	448176	loss	401699	402409	ID=TcCLB.508989.60;Name=TcCLB.508989.60;description=hypothetical+protein%2C+conserved;size=711;web_id=TcCLB.508989.60;locus_tag=TcCLB.508989.60;size=711;Alias=7953.t00006,70875990,Tc00.1047053508989.60:mRNA,71419993,Tc00.1047053508989.60:pep,TcCLB.508989.60,Tc00.1047053508989.60,Tc00.1047053508989.60:exon:1
chr12_CNV6	TcChr12-S	251096	448176	loss	402764	403576	ID=TcCLB.508989.70;Name=TcCLB.508989.70;description=hypothetical+protein%2C+conserved;size=813;web_id=TcCLB.508989.70;locus_tag=TcCLB.508989.70;size=813;Alias=7953.t00007,Tc00.1047053508989.70:exon:1,TcCLB.508989.70,70875991,Tc00.1047053508989.70,71419995,Tc00.1047053508989.70:pep,Tc00.1047053508989.70:mRNA
chr12_CNV6	TcChr12-S	251096	448176	loss	403971	406499	ID=TcCLB.508989.80;Name=TcCLB.508989.80;description=hypothetical+protein;size=2529;web_id=TcCLB.508989.80;locus_tag=TcCLB.508989.80;size=2529;Alias=Tc00.1047053508989.80:mRNA,Tc00.1047053508989.80,71419998,7953.t00008,70875992,TcCLB.508989.80,Tc00.1047053508989.80:exon:1,Tc00.1047053508989.80:pep
chr12_CNV6	TcChr12-S	251096	448176	loss	409160	411376	ID=TcCLB.508989.90;Name=TcCLB.508989.90;description=hypothetical+protein%2C+conserved;size=2217;web_id=TcCLB.508989.90;locus_tag=TcCLB.508989.90;size=2217;Alias=Tc00.1047053508989.90:mRNA,7953.t00009,70875993,71420000,Tc00.1047053508989.90,Tc00.1047053508989.90:exon:1,Tc00.1047053508989.90:pep,TcCLB.508989.90
chr12_CNV6	TcChr12-S	251096	448176	loss	412723	414621	ID=TcCLB.508989.100;Name=TcCLB.508989.100;description=hypothetical+protein%2C+conserved;size=1899;web_id=TcCLB.508989.100;locus_tag=TcCLB.508989.100;size=1899;Alias=71420002,Tc00.1047053508989.100:mRNA,TcCLB.508989.100,7953.t00010,Tc00.1047053508989.100:pep,70875994,Tc00.1047053508989.100:exon:1,Tc00.1047053508989.100
chr12_CNV6	TcChr12-S	251096	448176	loss	415340	415867	ID=TcCLB.508989.110;Name=TcCLB.508989.110;description=hypothetical+protein%2C+conserved;size=528;web_id=TcCLB.508989.110;locus_tag=TcCLB.508989.110;size=528;Alias=TcCLB.508989.110,Tc00.1047053508989.110:mRNA,70875995,Tc00.1047053508989.110:pep,71420005,7953.t00011,Tc00.1047053508989.110:exon:1,Tc00.1047053508989.110
chr12_CNV6	TcChr12-S	251096	448176	loss	416610	417410	ID=TcCLB.508989.120;Name=TcCLB.508989.120;description=hypothetical+protein%2C+conserved;size=801;web_id=TcCLB.508989.120;locus_tag=TcCLB.508989.120;size=801;Alias=71420009,Tc00.1047053508989.120:pep,Tc00.1047053508989.120:mRNA,70875996,TcCLB.508989.120,Tc00.1047053508989.120:exon:1,Tc00.1047053508989.120,7953.t00012
chr12_CNV6	TcChr12-S	251096	448176	loss	420145	421800	ID=TcCLB.511409.10;Name=TcCLB.511409.10;description=PAB1-binding+protein+%2C+putative;size=1656;web_id=TcCLB.511409.10;locus_tag=TcCLB.511409.10;size=1656;Alias=TcCLB.511409.10,8686.t00001,Tc00.1047053511409.10:pep,71412664,Tc00.1047053511409.10,Tc00.1047053511409.10:exon:1,Tc00.1047053511409.10:mRNA,70872727
chr12_CNV6	TcChr12-S	251096	448176	loss	422397	422957	ID=TcCLB.511409.20;Name=TcCLB.511409.20;description=hypothetical+protein%2C+conserved;size=561;web_id=TcCLB.511409.20;locus_tag=TcCLB.511409.20;size=561;Alias=71412666,70872728,Tc00.1047053511409.20:pep,8686.t00002,TcCLB.511409.20,Tc00.1047053511409.20,Tc00.1047053511409.20:mRNA,Tc00.1047053511409.20:exon:1
chr12_CNV6	TcChr12-S	251096	448176	loss	423492	427526	ID=TcCLB.511409.30;Name=TcCLB.511409.30;description=hypothetical+protein%2C+conserved;size=4035;web_id=TcCLB.511409.30;locus_tag=TcCLB.511409.30;size=4035;Alias=Tc00.1047053511409.30,TcCLB.511409.30,70872729,8686.t00003,Tc00.1047053511409.30:exon:1,71412668,Tc00.1047053511409.30:mRNA,Tc00.1047053511409.30:pep
chr12_CNV6	TcChr12-S	251096	448176	loss	427969	429060	ID=TcCLB.511409.40;Name=TcCLB.511409.40;description=hypothetical+protein%2C+conserved;size=1092;web_id=TcCLB.511409.40;locus_tag=TcCLB.511409.40;size=1092;Alias=Tc00.1047053511409.40,71412670,8686.t00004,TcCLB.511409.40,Tc00.1047053511409.40:exon:1,Tc00.1047053511409.40:mRNA,Tc00.1047053511409.40:pep,70872730
chr12_CNV6	TcChr12-S	251096	448176	loss	429814	431391	ID=TcCLB.511409.50;Name=TcCLB.511409.50;description=hypothetical+protein%2C+conserved;size=1578;web_id=TcCLB.511409.50;locus_tag=TcCLB.511409.50;size=1578;Alias=70872731,Tc00.1047053511409.50:pep,Tc00.1047053511409.50:mRNA,71412672,Tc00.1047053511409.50:exon:1,TcCLB.511409.50,8686.t00005,Tc00.1047053511409.50
chr12_CNV6	TcChr12-S	251096	448176	loss	431633	432253	ID=TcCLB.511409.60;Name=TcCLB.511409.60;description=hypothetical+protein%2C+conserved;size=621;web_id=TcCLB.511409.60;locus_tag=TcCLB.511409.60;size=621;Alias=Tc00.1047053511409.60,8686.t00006,Tc00.1047053511409.60:mRNA,71412674,Tc00.1047053511409.60:exon:1,70872732,Tc00.1047053511409.60:pep,TcCLB.511409.60
chr12_CNV6	TcChr12-S	251096	448176	loss	432871	433992	ID=TcCLB.511409.70;Name=TcCLB.511409.70;description=hypothetical+protein%2C+conserved;size=1122;web_id=TcCLB.511409.70;locus_tag=TcCLB.511409.70;size=1122;Alias=Tc00.1047053511409.70:pep,8686.t00007,70872733,TcCLB.511409.70,71412676,Tc00.1047053511409.70,Tc00.1047053511409.70:mRNA,Tc00.1047053511409.70:exon:1
chr12_CNV6	TcChr12-S	251096	448176	loss	434402	435061	ID=TcCLB.503689.4;Name=TcCLB.503689.4;description=rab1+small+GTP-binding+protein%2C+putative;size=660;web_id=TcCLB.503689.4;locus_tag=TcCLB.503689.4;size=660;Alias=70869602,70872067,71406985,71411421,4703.t00005,TcCLB.503689.4,Tc00.1047053503689.4,Tc00.1047053503689.4:pep,Tc00.1047053503689.4:mRNA,Tc00.1047053503689.4:exon:1
chr12_CNV6	TcChr12-S	251096	448176	loss	436391	437056	ID=TcCLB.503689.10;Name=TcCLB.503689.10;description=small+GTP-binding+protein+Rab7%2C+putative;size=666;web_id=TcCLB.503689.10;locus_tag=TcCLB.503689.10;size=666;Alias=70869598,71406977,4703.t00001,TcCLB.503689.10,Tc00.1047053503689.10,Tc00.1047053503689.10:pep,Tc00.1047053503689.10:mRNA,Tc00.1047053503689.10:exon:1
chr12_CNV6	TcChr12-S	251096	448176	loss	437447	437863	ID=TcCLB.503689.20;Name=TcCLB.503689.20;description=hypothetical+protein%2C+conserved;size=417;web_id=TcCLB.503689.20;locus_tag=TcCLB.503689.20;size=417;Alias=70869599,71406979,4703.t00002,TcCLB.503689.20,Tc00.1047053503689.20,Tc00.1047053503689.20:pep,Tc00.1047053503689.20:mRNA,Tc00.1047053503689.20:exon:1
chr12_CNV6	TcChr12-S	251096	448176	loss	438435	439589	ID=TcCLB.503689.30;Name=TcCLB.503689.30;description=flagellar+protofilament+ribbon+protein%2C+putative;size=1155;web_id=TcCLB.503689.30;locus_tag=TcCLB.503689.30;size=1155;Alias=70869600,71406981,4703.t00003,TcCLB.503689.30,Tc00.1047053503689.30,Tc00.1047053503689.30:pep,Tc00.1047053503689.30:mRNA,Tc00.1047053503689.30:exon:1
chr12_CNV6	TcChr12-S	251096	448176	loss	439837	440382	ID=TcCLB.503689.34;Name=TcCLB.503689.34;description=hypothetical+protein%2C+conserved;size=546;web_id=TcCLB.503689.34;locus_tag=TcCLB.503689.34;size=546;Alias=70869603,71406987,4703.t00006,TcCLB.503689.34,Tc00.1047053503689.34,Tc00.1047053503689.34:pep,Tc00.1047053503689.34:mRNA,Tc00.1047053503689.34:exon:1
chr12_CNV6	TcChr12-S	251096	448176	loss	440686	443697	ID=TcCLB.503689.40;Name=TcCLB.503689.40;description=hypothetical+protein%2C+conserved;size=3012;web_id=TcCLB.503689.40;locus_tag=TcCLB.503689.40;size=3012;Alias=70869601,71406983,4703.t00004,TcCLB.503689.40,Tc00.1047053503689.40,Tc00.1047053503689.40:pep,Tc00.1047053503689.40:mRNA,Tc00.1047053503689.40:exon:1
chr12_CNV6	TcChr12-S	251096	448176	loss	444566	446242	ID=TcCLB.511411.8;Name=TcCLB.511411.8;description=hypothetical+protein%2C+conserved;size=1677;web_id=TcCLB.511411.8;locus_tag=TcCLB.511411.8;size=1677;Alias=TcCLB.511411.8,71406583,8687.t00004,Tc00.1047053511411.8,70869372,Tc00.1047053511411.8:pep,Tc00.1047053511411.8:mRNA,Tc00.1047053511411.8:exon:1
chr12_CNV6	TcChr12-S	251096	448176	loss	446855	447775	ID=TcCLB.511411.16;Name=TcCLB.511411.16;description=hypothetical+protein%2C+conserved;size=921;web_id=TcCLB.511411.16;locus_tag=TcCLB.511411.16;size=921;Alias=70869373,Tc00.1047053511411.16,8687.t00005,Tc00.1047053511411.16:pep,Tc00.1047053511411.16:mRNA,Tc00.1047053511411.16:exon:1,TcCLB.511411.16,71406585
chr12_CNV7	TcChr12-S	450664	463417	loss	451919	453265	ID=TcCLB.511411.30;Name=TcCLB.511411.30;description=arginine+permease+%28AAAP411%29;size=1347;web_id=TcCLB.511411.30;locus_tag=TcCLB.511411.30;size=1347;Alias=Tc00.1047053511411.30:exon:1,70869371,71406581,Tc00.1047053511411.30:mRNA,8687.t00003,TcCLB.511411.30,Tc00.1047053511411.30:pep,AAAP411,Tc00.1047053511411.30
chr12_CNV7	TcChr12-S	450664	463417	loss	461179	461907	ID=TcCLB.419043.10;Name=TcCLB.419043.10;description=hypothetical+protein%2C+conserved;size=729;web_id=TcCLB.419043.10;locus_tag=TcCLB.419043.10;size=729;Alias=70863770,71397800,1234.t00001,TcCLB.419043.10,Tc00.1047053419043.10,Tc00.1047053419043.10:pep,Tc00.1047053419043.10:mRNA,Tc00.1047053419043.10:exon:1
chr12_CNV8	TcChr12-S	469357	476676	loss	470270	471716	ID=TcCLB.511413.19;Name=TcCLB.511413.19;description=trans-sialidase%2C+putative;size=1447;web_id=TcCLB.511413.19;locus_tag=TcCLB.511413.19;size=1447;Alias=Tc00.1047053511413.19:mRNA,6112.t00002,70869232,Tc00.1047053511413.19,71406343,TcCLB.511413.19,Tc00.1047053511413.19:exon:1,Tc00.1047053511413.19:pep
chr12_CNV8	TcChr12-S	469357	476676	loss	471830	474181	ID=TcCLB.508991.10;Name=TcCLB.508991.10;description=retrotransposon+hot+spot+protein+%28RHS%2C+pseudogene%29%2C+putative;size=2352;web_id=TcCLB.508991.10;locus_tag=TcCLB.508991.10;size=2352;Alias=TcCLB.508991.10,Tc00.1047053508991.10,Tc00.1047053508991.10:pseudogenic_transcript,7954.t00001,Tc00.1047053508991.10:pseudogenic_transcript:pep
chr13_CNV1	TcChr13-S	352360	375317	gain	355367	356467	ID=TcCLB.510533.130;Name=TcCLB.510533.130;description=hypothetical+protein%2C+conserved;size=1101;web_id=TcCLB.510533.130;locus_tag=TcCLB.510533.130;size=1101;Alias=71663841,Tc00.1047053510533.130:exon:1,70884185,TcCLB.510533.130,Tc00.1047053510533.130:mRNA,8421.t00013,Tc00.1047053510533.130,Tc00.1047053510533.130:pep
chr13_CNV1	TcChr13-S	352360	375317	gain	357305	361198	ID=TcCLB.510533.150;Name=TcCLB.510533.150;description=hypothetical+protein;size=3894;web_id=TcCLB.510533.150;locus_tag=TcCLB.510533.150;size=3894;Alias=70884186,8421.t00015,Tc00.1047053510533.150:pep,Tc00.1047053510533.150,TcCLB.510533.150,71663843,Tc00.1047053510533.150:mRNA,Tc00.1047053510533.150:exon:1
chr13_CNV1	TcChr13-S	352360	375317	gain	361712	364156	ID=TcCLB.510533.160;Name=TcCLB.510533.160;description=hypothetical+protein%2C+conserved;size=2445;web_id=TcCLB.510533.160;locus_tag=TcCLB.510533.160;size=2445;Alias=71663845,Tc00.1047053510533.160:pep,70884187,Tc00.1047053510533.160:mRNA,Tc00.1047053510533.160:exon:1,TcCLB.510533.160,Tc00.1047053510533.160,8421.t00016
chr13_CNV1	TcChr13-S	352360	375317	gain	365161	366675	ID=TcCLB.510533.170;Name=TcCLB.510533.170;description=hypothetical+protein%2C+conserved;size=1515;web_id=TcCLB.510533.170;locus_tag=TcCLB.510533.170;size=1515;Alias=Tc00.1047053510533.170:pep,TcCLB.510533.170,71663847,Tc00.1047053510533.170:exon:1,8421.t00017,Tc00.1047053510533.170,Tc00.1047053510533.170:mRNA,70884188
chr13_CNV1	TcChr13-S	352360	375317	gain	367598	368467	ID=TcCLB.510533.180;Name=TcCLB.510533.180;description=microtubule-associated+protein+1A%2F1B%2C+light+chain+3%2C+putative;size=870;web_id=TcCLB.510533.180;locus_tag=TcCLB.510533.180;size=870;Alias=Tc00.1047053510533.180:pep,Tc00.1047053510533.180:exon:1,Tc00.1047053510533.180,8421.t00018,71663849,70884189,Tc00.1047053510533.180:mRNA,TcCLB.510533.180
chr13_CNV1	TcChr13-S	352360	375317	gain	369285	370757	ID=TcCLB.510533.190;Name=TcCLB.510533.190;description=hypothetical+protein%2C+conserved;size=1473;web_id=TcCLB.510533.190;locus_tag=TcCLB.510533.190;size=1473;Alias=Tc00.1047053510533.190,71663851,Tc00.1047053510533.190:exon:1,Tc00.1047053510533.190:mRNA,8421.t00019,TcCLB.510533.190,70884190,Tc00.1047053510533.190:pep
chr13_CNV2	TcChr13-S	379181	475473	gain	383589	385385	ID=TcCLB.510533.220;Name=TcCLB.510533.220;description=hypothetical+protein%2C+conserved;size=1797;web_id=TcCLB.510533.220;locus_tag=TcCLB.510533.220;size=1797;Alias=Tc00.1047053510533.220:mRNA,Tc00.1047053510533.220:pep,71663853,70884191,8421.t00022,Tc00.1047053510533.220,TcCLB.510533.220,Tc00.1047053510533.220:exon:1
chr13_CNV2	TcChr13-S	379181	475473	gain	386095	387141	ID=TcCLB.510533.230;Name=TcCLB.510533.230;description=palmitoyl+acyltransferase+11%2C+putative;size=1047;web_id=TcCLB.510533.230;locus_tag=TcCLB.510533.230;size=1047;Alias=8421.t00023,Tc00.1047053510533.230:pep,Tc00.1047053510533.230:mRNA,Tc00.1047053510533.230:exon:1,71663855,TcCLB.510533.230,Tc00.1047053510533.230,70884192
chr13_CNV2	TcChr13-S	379181	475473	gain	388131	389169	ID=TcCLB.508323.9;Name=TcCLB.508323.9;description=farnesyl+pyrophosphate+synthase%2C+putative;size=1039;web_id=TcCLB.508323.9;locus_tag=TcCLB.508323.9;size=1039;Alias=71425811,Tc00.1047053508323.9,Tc00.1047053508323.9:pep,Tc00.1047053508323.9:exon:1,7685.t00020,Tc00.1047053508323.9:mRNA,TcCLB.508323.9,70878032
chr13_CNV2	TcChr13-S	379181	475473	gain	389831	391618	ID=TcCLB.508323.20;Name=TcCLB.508323.20;description=hypothetical+protein%2C+conserved;size=1788;web_id=TcCLB.508323.20;locus_tag=TcCLB.508323.20;size=1788;Alias=71425732,Tc00.1047053508323.20:mRNA,7685.t00002,TcCLB.508323.20,Tc00.1047053508323.20,Tc00.1047053508323.20:pep,70878020,Tc00.1047053508323.20:exon:1
chr13_CNV2	TcChr13-S	379181	475473	gain	392444	393250	ID=TcCLB.508323.30;Name=TcCLB.508323.30;description=hypothetical+protein%2C+conserved%2Cmak-16-like+RNA+binding+protein%2C+putative;size=807;web_id=TcCLB.508323.30;locus_tag=TcCLB.508323.30;size=807;Alias=7685.t00003,Tc00.1047053508323.30,TcCLB.508323.30,Tc00.1047053508323.30:mRNA,Tc00.1047053508323.30:pep,Tc00.1047053508323.30:exon:1,71425735,70878021
chr13_CNV2	TcChr13-S	379181	475473	gain	393673	394701	ID=TcCLB.508323.40;Name=TcCLB.508323.40;description=hypothetical+protein%2C+conserved;size=1029;web_id=TcCLB.508323.40;locus_tag=TcCLB.508323.40;size=1029;Alias=Tc00.1047053508323.40:exon:1,70878022,7685.t00004,Tc00.1047053508323.40:pep,Tc00.1047053508323.40:mRNA,Tc00.1047053508323.40,71425739,TcCLB.508323.40
chr13_CNV2	TcChr13-S	379181	475473	gain	394978	396270	ID=TcCLB.508323.50;Name=TcCLB.508323.50;description=hypothetical+protein%2C+conserved;size=1293;web_id=TcCLB.508323.50;locus_tag=TcCLB.508323.50;size=1293;Alias=7685.t00005,Tc00.1047053508323.50,Tc00.1047053508323.50:mRNA,Tc00.1047053508323.50:pep,70878023,Tc00.1047053508323.50:exon:1,71425747,TcCLB.508323.50
chr13_CNV2	TcChr13-S	379181	475473	gain	396574	397023	ID=TcCLB.508323.60;Name=TcCLB.508323.60;description=centrin%2C+putative%2CCa2+-binding+EF-hand+protein%2C+putative;size=450;web_id=TcCLB.508323.60;locus_tag=TcCLB.508323.60;size=450;Alias=Tc00.1047053508323.60:exon:1,7685.t00006,Tc00.1047053508323.60,Tc00.1047053508323.60:pep,Tc00.1047053508323.60:mRNA,TcCLB.508323.60
chr13_CNV2	TcChr13-S	379181	475473	gain	397518	397967	ID=TcCLB.508323.70;Name=TcCLB.508323.70;description=centrin%2C+putative%2CCa2+-binding+EF-hand+protein%2C+putative;size=450;web_id=TcCLB.508323.70;locus_tag=TcCLB.508323.70;size=450;Alias=71425751,71655858,7685.t00007,70881618,70878024,71655860,TcCLB.508323.70,Tc00.1047053508323.70,Tc00.1047053508323.70:pep,Tc00.1047053508323.70:mRNA,71425755,Tc00.1047053508323.70:exon:1,70878025,70881617
chr13_CNV2	TcChr13-S	379181	475473	gain	398348	399139	ID=TcCLB.508323.80;Name=TcCLB.508323.80;description=aquaporin%2C+putative;size=792;web_id=TcCLB.508323.80;locus_tag=TcCLB.508323.80;size=792;Alias=TcCLB.508323.80,Tc00.1047053508323.80,Tc00.1047053508323.80:exon:1,7685.t00008,Tc00.1047053508323.80:pep,Tc00.1047053508323.80:mRNA,70878026,71425761
chr13_CNV2	TcChr13-S	379181	475473	gain	399506	399844	ID=TcCLB.508323.84;Name=TcCLB.508323.84;description=peptidyl-prolyl+cis-trans+isomerase%2C+putative;size=339;web_id=TcCLB.508323.84;locus_tag=TcCLB.508323.84;size=339;Alias=Tc00.1047053508323.84,7685.t00021,Tc00.1047053508323.84:pep,Tc00.1047053508323.84:exon:1,71425815,70878033,TcCLB.508323.84,Tc00.1047053508323.84:mRNA
chr13_CNV2	TcChr13-S	379181	475473	gain	401701	402948	ID=TcCLB.508323.90;Name=TcCLB.508323.90;description=hypothetical+protein%2C+conserved;size=1248;web_id=TcCLB.508323.90;locus_tag=TcCLB.508323.90;size=1248;Alias=7685.t00009,71425769,Tc00.1047053508323.90:mRNA,TcCLB.508323.90,Tc00.1047053508323.90,Tc00.1047053508323.90:pep,Tc00.1047053508323.90:exon:1,70878027
chr13_CNV2	TcChr13-S	379181	475473	gain	403119	403814	ID=TcCLB.508323.94;Name=TcCLB.508323.94;description=cyclophilin%2C+putative%2CPPIase%2C+putative%2Crotamase%2C+putative%2Cpeptidyl-prolyl+cis-trans+isomerase%2C+putative;size=696;web_id=TcCLB.508323.94;locus_tag=TcCLB.508323.94;size=696;Alias=Tc00.1047053508323.94,Tc00.1047053508323.94:mRNA,70878034,TcCLB.508323.94,Tc00.1047053508323.94:pep,7685.t00022,71425821,Tc00.1047053508323.94:exon:1
chr13_CNV2	TcChr13-S	379181	475473	gain	404365	405012	ID=TcCLB.508323.100;Name=TcCLB.508323.100;description=I%2F6+autoantigen%2C+putative;size=648;web_id=TcCLB.508323.100;locus_tag=TcCLB.508323.100;size=648;Alias=7685.t00010,Tc00.1047053508323.100:exon:1,70878028,71425779,TcCLB.508323.100,Tc00.1047053508323.100,Tc00.1047053508323.100:pep,Tc00.1047053508323.100:mRNA
chr13_CNV2	TcChr13-S	379181	475473	gain	405235	406602	ID=TcCLB.508323.110;Name=TcCLB.508323.110;description=hypothetical+protein%2C+conserved;size=1368;web_id=TcCLB.508323.110;locus_tag=TcCLB.508323.110;size=1368;Alias=70878029,Tc00.1047053508323.110:mRNA,Tc00.1047053508323.110,TcCLB.508323.110,Tc00.1047053508323.110:pep,Tc00.1047053508323.110:exon:1,71425787,7685.t00011
chr13_CNV2	TcChr13-S	379181	475473	gain	406877	407662	ID=TcCLB.508323.120;Name=TcCLB.508323.120;description=hypothetical+protein%2C+conserved;size=786;web_id=TcCLB.508323.120;locus_tag=TcCLB.508323.120;size=786;Alias=Tc00.1047053508323.120:pep,Tc00.1047053508323.120:mRNA,Tc00.1047053508323.120:exon:1,7685.t00012,Tc00.1047053508323.120,70878030,TcCLB.508323.120,71425792
chr13_CNV2	TcChr13-S	379181	475473	gain	416902	418032	ID=TcCLB.508323.190;Name=TcCLB.508323.190;description=serine%2Fthreonine+protein+phosphatase%2C+putative;size=1131;web_id=TcCLB.508323.190;locus_tag=TcCLB.508323.190;size=1131;Alias=71425796,Tc00.1047053508323.190:pep,TcCLB.508323.190,Tc00.1047053508323.190,70878031,Tc00.1047053508323.190:exon:1,Tc00.1047053508323.190:mRNA,7685.t00019
chr13_CNV2	TcChr13-S	379181	475473	gain	418245	419291	ID=TcCLB.508323.199;Name=TcCLB.508323.199;description=ATP-dependent+DEAD%2FH+RNA+helicase%2C+putative;size=1047;web_id=TcCLB.508323.199;locus_tag=TcCLB.508323.199;size=1047;Alias=Tc00.1047053508323.199:mRNA,7685.t00023,70878035,TcCLB.508323.199,Tc00.1047053508323.199:pep,Tc00.1047053508323.199:exon:1,71425826,Tc00.1047053508323.199
chr13_CNV2	TcChr13-S	379181	475473	gain	419573	422299	ID=TcCLB.506861.10;Name=TcCLB.506861.10;description=ATP-dependent+DEAD%2FH+RNA+helicase%2C+putative;size=2727;web_id=TcCLB.506861.10;locus_tag=TcCLB.506861.10;size=2727;Alias=Tc00.1047053506861.10,71403779,Tc00.1047053506861.10:pep,70867741,Tc00.1047053506861.10:exon:1,TcCLB.506861.10,5403.t00001,Tc00.1047053506861.10:mRNA
chr13_CNV2	TcChr13-S	379181	475473	gain	422979	424697	ID=TcCLB.506861.20;Name=TcCLB.506861.20;description=hypothetical+protein%2C+conserved;size=1719;web_id=TcCLB.506861.20;locus_tag=TcCLB.506861.20;size=1719;Alias=70867742,Tc00.1047053506861.20:mRNA,Tc00.1047053506861.20:exon:1,TcCLB.506861.20,Tc00.1047053506861.20:pep,71403781,Tc00.1047053506861.20,5403.t00002
chr13_CNV2	TcChr13-S	379181	475473	gain	425022	425564	ID=TcCLB.506861.30;Name=TcCLB.506861.30;description=60S+ribosomal+protein+L14%2C+putative;size=543;web_id=TcCLB.506861.30;locus_tag=TcCLB.506861.30;size=543;Alias=Tc00.1047053506861.30:exon:1,5403.t00003,TcCLB.506861.30,Tc00.1047053506861.30,Tc00.1047053506861.30:mRNA,Tc00.1047053506861.30:pep
chr13_CNV2	TcChr13-S	379181	475473	gain	425878	426000	ID=TcCLB.506861.39;Name=TcCLB.506861.39;description=dephospho-CoA+kinase%2C+putative;size=123;web_id=TcCLB.506861.39;locus_tag=TcCLB.506861.39;size=123;Alias=71403785,Tc00.1047053506861.39,Tc00.1047053506861.39:mRNA,Tc00.1047053506861.39:pep,5403.t00004,70867744,TcCLB.506861.39,Tc00.1047053506861.39:exon:1
chr13_CNV2	TcChr13-S	379181	475473	gain	426208	426576	ID=TcCLB.506863.4;Name=TcCLB.506863.4;description=dephospho-CoA+kinase%2C+putative;size=369;web_id=TcCLB.506863.4;locus_tag=TcCLB.506863.4;size=369;Alias=Tc00.1047053506863.4:mRNA,Tc00.1047053506863.4:pep,71416331,70874698,TcCLB.506863.4,Tc00.1047053506863.4,Tc00.1047053506863.4:exon:1,7121.t00009
chr13_CNV2	TcChr13-S	379181	475473	gain	426918	429797	ID=TcCLB.506863.10;Name=TcCLB.506863.10;description=alanyl-tRNA+synthetase%2C+putative;size=2880;web_id=TcCLB.506863.10;locus_tag=TcCLB.506863.10;size=2880;Alias=Tc00.1047053506863.10:pep,71416315,Tc00.1047053506863.10,7121.t00001,Tc00.1047053506863.10:exon:1,TcCLB.506863.10,Tc00.1047053506863.10:mRNA,70874690
chr13_CNV2	TcChr13-S	379181	475473	gain	430408	431544	ID=TcCLB.506863.20;Name=TcCLB.506863.20;description=hypothetical+protein;size=1137;web_id=TcCLB.506863.20;locus_tag=TcCLB.506863.20;size=1137;Alias=Tc00.1047053506863.20,Tc00.1047053506863.20:mRNA,70874691,Tc00.1047053506863.20:exon:1,71416317,TcCLB.506863.20,Tc00.1047053506863.20:pep,7121.t00002
chr13_CNV2	TcChr13-S	379181	475473	gain	431875	432642	ID=TcCLB.506863.30;Name=TcCLB.506863.30;description=hypothetical+protein%2C+conserved;size=768;web_id=TcCLB.506863.30;locus_tag=TcCLB.506863.30;size=768;Alias=Tc00.1047053506863.30:mRNA,TcCLB.506863.30,Tc00.1047053506863.30:pep,Tc00.1047053506863.30,70874692,71416319,Tc00.1047053506863.30:exon:1,7121.t00003
chr13_CNV2	TcChr13-S	379181	475473	gain	434392	435336	ID=TcCLB.506863.40;Name=TcCLB.506863.40;description=hypothetical+protein%2C+conserved;size=945;web_id=TcCLB.506863.40;locus_tag=TcCLB.506863.40;size=945;Alias=Tc00.1047053506863.40:pep,7121.t00004,70874693,71416321,Tc00.1047053506863.40,Tc00.1047053506863.40:exon:1,TcCLB.506863.40,Tc00.1047053506863.40:mRNA
chr13_CNV2	TcChr13-S	379181	475473	gain	435728	436732	ID=TcCLB.506863.50;Name=TcCLB.506863.50;description=ribosomal+RNA+processing+protein+45%2C+putative%2C3%27+exoribonuclease%2C+putative%2Cexosome+complex+exonuclease%2C+putative+%28RRP45%29;size=1005;web_id=TcCLB.506863.50;locus_tag=TcCLB.506863.50;size=1005;Alias=Tc00.1047053506863.50:mRNA,71416323,Tc00.1047053506863.50:exon:1,Tc00.1047053506863.50:pep,TcCLB.506863.50,7121.t00005,70874694,Tc00.10…
chr13_CNV2	TcChr13-S	379181	475473	gain	436875	438926	ID=TcCLB.506863.60;Name=TcCLB.506863.60;description=hypothetical+protein%2C+conserved;size=2052;web_id=TcCLB.506863.60;locus_tag=TcCLB.506863.60;size=2052;Alias=Tc00.1047053506863.60,Tc00.1047053506863.60:exon:1,7121.t00006,70874695,Tc00.1047053506863.60:mRNA,TcCLB.506863.60,71416325,Tc00.1047053506863.60:pep
chr13_CNV2	TcChr13-S	379181	475473	gain	439393	443592	ID=TcCLB.506863.70;Name=TcCLB.506863.70;description=hypothetical+protein%2C+conserved;size=4200;web_id=TcCLB.506863.70;locus_tag=TcCLB.506863.70;size=4200;Alias=7121.t00007,70874696,Tc00.1047053506863.70:exon:1,Tc00.1047053506863.70:pep,Tc00.1047053506863.70,TcCLB.506863.70,71416327,Tc00.1047053506863.70:mRNA
chr13_CNV2	TcChr13-S	379181	475473	gain	445045	447042	ID=TcCLB.506863.80;Name=TcCLB.506863.80;description=serine%2Fthreonine+protein+phosphatase%2C+putative;size=1998;web_id=TcCLB.506863.80;locus_tag=TcCLB.506863.80;size=1998;Alias=70874697,71416329,7121.t00008,Tc00.1047053506863.80,Tc00.1047053506863.80:exon:1,Tc00.1047053506863.80:pep,Tc00.1047053506863.80:mRNA,TcCLB.506863.80
chr13_CNV2	TcChr13-S	379181	475473	gain	450247	452484	ID=TcCLB.510535.10;Name=TcCLB.510535.10;description=hypothetical+protein%2C+conserved;size=2238;web_id=TcCLB.510535.10;locus_tag=TcCLB.510535.10;size=2238;Alias=TcCLB.510535.10,Tc00.1047053510535.10:exon:1,71424129,8422.t00001,Tc00.1047053510535.10:pep,70877497,Tc00.1047053510535.10,Tc00.1047053510535.10:mRNA
chr13_CNV2	TcChr13-S	379181	475473	gain	453100	461118	ID=TcCLB.510535.20;Name=TcCLB.510535.20;description=hypothetical+protein%2C+conserved;size=8019;web_id=TcCLB.510535.20;locus_tag=TcCLB.510535.20;size=8019;Alias=Tc00.1047053510535.20:pep,70877498,Tc00.1047053510535.20,Tc00.1047053510535.20:exon:1,TcCLB.510535.20,8422.t00002,71424131,Tc00.1047053510535.20:mRNA
chr13_CNV2	TcChr13-S	379181	475473	gain	461454	462848	ID=TcCLB.510535.30;Name=TcCLB.510535.30;description=hypothetical+protein;size=1395;web_id=TcCLB.510535.30;locus_tag=TcCLB.510535.30;size=1395;Alias=8422.t00003,Tc00.1047053510535.30:exon:1,71424134,TcCLB.510535.30,Tc00.1047053510535.30:pep,Tc00.1047053510535.30:mRNA,70877499,Tc00.1047053510535.30
chr13_CNV2	TcChr13-S	379181	475473	gain	463154	464782	ID=TcCLB.510535.40;Name=TcCLB.510535.40;description=hypothetical+protein%2C+conserved;size=1629;web_id=TcCLB.510535.40;locus_tag=TcCLB.510535.40;size=1629;Alias=Tc00.1047053510535.40:pep,71424136,8422.t00004,TcCLB.510535.40,Tc00.1047053510535.40:exon:1,70877500,Tc00.1047053510535.40,Tc00.1047053510535.40:mRNA
chr13_CNV2	TcChr13-S	379181	475473	gain	464985	465962	ID=TcCLB.510535.50;Name=TcCLB.510535.50;description=hypothetical+protein;size=978;web_id=TcCLB.510535.50;locus_tag=TcCLB.510535.50;size=978;Alias=Tc00.1047053510535.50:pep,71424138,8422.t00005,Tc00.1047053510535.50:exon:1,Tc00.1047053510535.50,TcCLB.510535.50,70877501,Tc00.1047053510535.50:mRNA
chr13_CNV2	TcChr13-S	379181	475473	gain	466333	467343	ID=TcCLB.510535.60;Name=TcCLB.510535.60;description=CCR4+associated+factor%2C+putative;size=1011;web_id=TcCLB.510535.60;locus_tag=TcCLB.510535.60;size=1011;Alias=Tc00.1047053510535.60:exon:1,70877502,71424141,Tc00.1047053510535.60,Tc00.1047053510535.60:pep,TcCLB.510535.60,Tc00.1047053510535.60:mRNA,8422.t00006
chr13_CNV2	TcChr13-S	379181	475473	gain	468125	468418	ID=TcCLB.510535.64;Name=TcCLB.510535.64;description=hypothetical+protein%2C+conserved;size=294;web_id=TcCLB.510535.64;locus_tag=TcCLB.510535.64;size=294;Alias=Tc00.1047053510535.64,Tc00.1047053510535.64:pep,71424152,8422.t00011,Tc00.1047053510535.64:mRNA,70877507,Tc00.1047053510535.64:exon:1,TcCLB.510535.64
chr13_CNV2	TcChr13-S	379181	475473	gain	469149	470834	ID=TcCLB.510535.70;Name=TcCLB.510535.70;description=hypothetical+protein%2C+conserved;size=1686;web_id=TcCLB.510535.70;locus_tag=TcCLB.510535.70;size=1686;Alias=70877503,71424143,Tc00.1047053510535.70:pep,Tc00.1047053510535.70:mRNA,8422.t00007,Tc00.1047053510535.70,Tc00.1047053510535.70:exon:1,TcCLB.510535.70
chr13_CNV2	TcChr13-S	379181	475473	gain	471335	472192	ID=TcCLB.510535.80;Name=TcCLB.510535.80;description=hypothetical+protein%2C+conserved;size=858;web_id=TcCLB.510535.80;locus_tag=TcCLB.510535.80;size=858;Alias=8422.t00008,Tc00.1047053510535.80:mRNA,70877504,TcCLB.510535.80,Tc00.1047053510535.80:pep,Tc00.1047053510535.80:exon:1,71424145,Tc00.1047053510535.80
chr13_CNV2	TcChr13-S	379181	475473	gain	472452	472814	ID=TcCLB.510535.90;Name=TcCLB.510535.90;description=hypothetical+protein%2C+conserved;size=363;web_id=TcCLB.510535.90;locus_tag=TcCLB.510535.90;size=363;Alias=71424147,70877505,8422.t00009,Tc00.1047053510535.90:pep,Tc00.1047053510535.90:exon:1,Tc00.1047053510535.90:mRNA,TcCLB.510535.90,Tc00.1047053510535.90
chr13_CNV2	TcChr13-S	379181	475473	gain	473174	474175	ID=TcCLB.510535.100;Name=TcCLB.510535.100;description=cysteine+peptidase+C+%28CPC%29%2C+putative%2Ccathepsin+B-like+protease%2C+putative%2CCPC+cysteine+peptidase%2C+clan+CA%2C+family+C1%2C+putative+%28TCCB%29;size=1002;web_id=TcCLB.510535.100;locus_tag=TcCLB.510535.100;size=1002;Alias=TCCB,70877506,Tc00.1047053510535.100,TcCLB.510535.100,Tc00.1047053510535.100:exon:1,Tc00.1047053510535.100:pep,84…
chr13_CNV3	TcChr13-S	11738	22832	loss	12986	16147	ID=TcCLB.510165.110;Name=TcCLB.510165.110;description=retrotransposon+hot+spot+%28RHS%29+protein%2C+putative;size=3162;web_id=TcCLB.510165.110;locus_tag=TcCLB.510165.110;size=3162;Alias=Tc00.1047053510165.110,Tc00.1047053510165.110:mRNA,70875481,TcCLB.510165.110,8323.t00011,71418531,Tc00.1047053510165.110:pep,Tc00.1047053510165.110:exon:1
chr13_CNV3	TcChr13-S	11738	22832	loss	18309	20468	ID=TcCLB.510165.90;Name=TcCLB.510165.90;description=trans-sialidase+%28pseudogene%29%2C+putative;size=2160;web_id=TcCLB.510165.90;locus_tag=TcCLB.510165.90;size=2160;Alias=TcCLB.510165.90,Tc00.1047053510165.90:pseudogenic_transcript:pep,8323.t00009,Tc00.1047053510165.90:pseudogenic_transcript,Tc00.1047053510165.90
chr13_CNV5	TcChr13-S	476613	525020	loss	477242	478396	ID=TcCLB.508325.20;Name=TcCLB.508325.20;description=retrotransposon+hot+spot+protein+%28RHS%2C+pseudogene%29%2C+putative;size=1155;web_id=TcCLB.508325.20;locus_tag=TcCLB.508325.20;size=1155;Alias=7686.t00002,Tc00.1047053508325.20,Tc00.1047053508325.20:pseudogenic_transcript,TcCLB.508325.20,Tc00.1047053508325.20:pseudogenic_transcript:pep
chr13_CNV5	TcChr13-S	476613	525020	loss	478712	479759	ID=TcCLB.508325.25;Name=TcCLB.508325.25;description=trans-sialidase+%28pseudogene%29%2C+putative;size=1048;web_id=TcCLB.508325.25;locus_tag=TcCLB.508325.25;size=1048;Alias=Tc00.1047053508325.25:pseudogenic_transcript:pep,Tc00.1047053508325.25,TcCLB.508325.25,Tc00.1047053508325.25:pseudogenic_transcript
chr13_CNV5	TcChr13-S	476613	525020	loss	480062	490459	ID=TcCLB.508325.30;Name=TcCLB.508325.30;description=dispersed+gene+family+protein+1+%28DGF-1%29%2C+putative;size=10398;web_id=TcCLB.508325.30;locus_tag=TcCLB.508325.30;size=10398;Alias=Tc00.1047053508325.30,Tc00.1047053508325.30:mRNA,7686.t00003,Tc00.1047053508325.30:exon:1,70885461,TcCLB.508325.30,Tc00.1047053508325.30:pep,71666338
chr13_CNV5	TcChr13-S	476613	525020	loss	494066	496864	ID=TcCLB.508325.60;Name=TcCLB.508325.60;description=retrotransposon+hot+spot+%28RHS%29+protein%2C+putative;size=2799;web_id=TcCLB.508325.60;locus_tag=TcCLB.508325.60;size=2799;Alias=Tc00.1047053508325.60:exon:1,7686.t00006,TcCLB.508325.60,Tc00.1047053508325.60:pep,Tc00.1047053508325.60:mRNA,70885462,71666340,Tc00.1047053508325.60
chr13_CNV5	TcChr13-S	476613	525020	loss	500945	503101	ID=TcCLB.508325.80;Name=TcCLB.508325.80;description=trans-sialidase+%28pseudogene%29%2C+putative;size=2157;web_id=TcCLB.508325.80;locus_tag=TcCLB.508325.80;size=2157;Alias=Tc00.1047053508325.80:pseudogenic_transcript,7686.t00008,Tc00.1047053508325.80:pseudogenic_transcript:pep,TcCLB.508325.80,Tc00.1047053508325.80
chr13_CNV5	TcChr13-S	476613	525020	loss	503606	504169	ID=TcCLB.508325.90;Name=TcCLB.508325.90;description=hypothetical+protein;size=564;web_id=TcCLB.508325.90;locus_tag=TcCLB.508325.90;size=564;Alias=TcCLB.508325.90,7686.t00009,71666342,Tc00.1047053508325.90:exon:1,Tc00.1047053508325.90:mRNA,Tc00.1047053508325.90:pep,70885463,Tc00.1047053508325.90
chr13_CNV5	TcChr13-S	476613	525020	loss	505665	506144	ID=TcCLB.508325.101;Name=TcCLB.508325.101;description=hypothetical+protein%2C+conserved;size=480;web_id=TcCLB.508325.101;locus_tag=TcCLB.508325.101;size=480;Alias=Tc00.1047053508325.101:mRNA,Tc00.1047053508325.101:exon:1,71666358,Tc00.1047053508325.101:pep,70885471,TcCLB.508325.101,7686.t00035,Tc00.1047053508325.101
chr13_CNV5	TcChr13-S	476613	525020	loss	506411	506824	ID=TcCLB.508325.110;Name=TcCLB.508325.110;description=hypothetical+protein%2C+conserved;size=414;web_id=TcCLB.508325.110;locus_tag=TcCLB.508325.110;size=414;Alias=70885464,Tc00.1047053508325.110,7686.t00011,TcCLB.508325.110,Tc00.1047053508325.110:mRNA,Tc00.1047053508325.110:exon:1,71666344,Tc00.1047053508325.110:pep
chr13_CNV5	TcChr13-S	476613	525020	loss	508707	509726	ID=TcCLB.508325.130;Name=TcCLB.508325.130;description=protein+kinase%2C+putative;size=1020;web_id=TcCLB.508325.130;locus_tag=TcCLB.508325.130;size=1020;Alias=70885465,Tc00.1047053508325.130:exon:1,TcCLB.508325.130,Tc00.1047053508325.130:pep,Tc00.1047053508325.130:mRNA,71666346,7686.t00013,Tc00.1047053508325.130
chr13_CNV5	TcChr13-S	476613	525020	loss	510032	513235	ID=TcCLB.508325.150;Name=TcCLB.508325.150;description=glycine+dehydrogenase+%28pseudogene%29%2C+putative;size=3204;web_id=TcCLB.508325.150;locus_tag=TcCLB.508325.150;size=3204;Alias=Tc00.1047053508325.150,Tc00.1047053508325.150:pseudogenic_transcript:pep,7686.t00015,Tc00.1047053508325.150:pseudogenic_transcript,TcCLB.508325.150
chr13_CNV5	TcChr13-S	476613	525020	loss	514706	517648	ID=TcCLB.508325.160;Name=TcCLB.508325.160;description=retrotransposon+hot+spot+%28RHS%29+protein%2C+putative;size=2943;web_id=TcCLB.508325.160;locus_tag=TcCLB.508325.160;size=2943;Alias=TcCLB.508325.160,Tc00.1047053508325.160,Tc00.1047053508325.160:mRNA,71666348,Tc00.1047053508325.160:exon:1,70885466,7686.t00016,Tc00.1047053508325.160:pep
chr13_CNV5	TcChr13-S	476613	525020	loss	518895	521339	ID=TcCLB.508325.180;Name=TcCLB.508325.180;description=retrotransposon+hot+spot+protein+%28RHS%2C+pseudogene%29%2C+putative;size=2445;web_id=TcCLB.508325.180;locus_tag=TcCLB.508325.180;size=2445;Alias=Tc00.1047053508325.180,TcCLB.508325.180,Tc00.1047053508325.180:pseudogenic_transcript:pep,7686.t00018,Tc00.1047053508325.180:pseudogenic_transcript
chr13_CNV6	TcChr13-S	543117	556377	loss	545198	547726	ID=TcCLB.508325.290;Name=TcCLB.508325.290;description=trans-sialidase+%28pseudogene%29%2C+putative;size=2529;web_id=TcCLB.508325.290;locus_tag=TcCLB.508325.290;size=2529;Alias=Tc00.1047053508325.290:pseudogenic_transcript,7686.t00029,TcCLB.508325.290,Tc00.1047053508325.290:pseudogenic_transcript:pep,Tc00.1047053508325.290
chr13_CNV6	TcChr13-S	543117	556377	loss	551027	551440	ID=TcCLB.508325.300;Name=TcCLB.508325.300;description=hypothetical+protein%2C+conserved;size=414;web_id=TcCLB.508325.300;locus_tag=TcCLB.508325.300;size=414;Alias=71666352,TcCLB.508325.300,Tc00.1047053508325.300:mRNA,Tc00.1047053508325.300:exon:1,Tc00.1047053508325.300:pep,70885468,Tc00.1047053508325.300,7686.t00030
chr13_CNV6	TcChr13-S	543117	556377	loss	552836	553138	ID=TcCLB.508325.310;Name=TcCLB.508325.310;description=hypothetical+protein%2C+conserved;size=303;web_id=TcCLB.508325.310;locus_tag=TcCLB.508325.310;size=303;Alias=Tc00.1047053508325.310,70885469,TcCLB.508325.310,71666354,7686.t00031,Tc00.1047053508325.310:pep,Tc00.1047053508325.310:mRNA,Tc00.1047053508325.310:exon:1
chr13_CNV6	TcChr13-S	543117	556377	loss	553262	554281	ID=TcCLB.508325.320;Name=TcCLB.508325.320;description=protein+kinase%2C+putative;size=1020;web_id=TcCLB.508325.320;locus_tag=TcCLB.508325.320;size=1020;Alias=Tc00.1047053508325.320:mRNA,Tc00.1047053508325.320:exon:1,TcCLB.508325.320,7686.t00032,Tc00.1047053508325.320:pep,Tc00.1047053508325.320,71666356,70885470
chr14_CNV1	TcChr14-S	428194	435334	gain	428871	430667	ID=TcCLB.504011.30;Name=TcCLB.504011.30;description=surface+protease+GP63+%28pseudogene%29%2C+putative;size=1797;web_id=TcCLB.504011.30;locus_tag=TcCLB.504011.30;size=1797;Alias=4864.t00003,TcCLB.504011.30,Tc00.1047053504011.30,Tc00.1047053504011.30:pseudogenic_transcript,Tc00.1047053504011.30:pseudogenic_transcript:pep
chr14_CNV1	TcChr14-S	428194	435334	gain	430977	431855	ID=TcCLB.504011.40;Name=TcCLB.504011.40;description=XPA-interacting+protein%2C+putative;size=879;web_id=TcCLB.504011.40;locus_tag=TcCLB.504011.40;size=879;Alias=70870434,71408458,4864.t00004,TcCLB.504011.40,Tc00.1047053504011.40,Tc00.1047053504011.40:pep,Tc00.1047053504011.40:mRNA,Tc00.1047053504011.40:exon:1
chr14_CNV1	TcChr14-S	428194	435334	gain	432272	433333	ID=TcCLB.504011.60;Name=TcCLB.504011.60;description=hypothetical+protein%2C+conserved;size=1062;web_id=TcCLB.504011.60;locus_tag=TcCLB.504011.60;size=1062;Alias=70870435,71408460,4864.t00006,TcCLB.504011.60,Tc00.1047053504011.60,Tc00.1047053504011.60:pep,Tc00.1047053504011.60:mRNA,Tc00.1047053504011.60:exon:1
chr14_CNV1	TcChr14-S	428194	435334	gain	433700	434242	ID=TcCLB.504011.70;Name=TcCLB.504011.70;description=hypothetical+protein%2C+conserved;size=543;web_id=TcCLB.504011.70;locus_tag=TcCLB.504011.70;size=543;Alias=70868953,70870436,71405860,71408462,4864.t00007,TcCLB.504011.70,Tc00.1047053504011.70,Tc00.1047053504011.70:pep,Tc00.1047053504011.70:mRNA,Tc00.1047053504011.70:exon:1
chr14_CNV2	TcChr14-S	30616	34470	loss	33364	34173	ID=TcCLB.420091.10;Name=TcCLB.420091.10;description=dispersed+gene+family+protein+1+%28DGF-1%29%2C+putative;size=810;web_id=TcCLB.420091.10;locus_tag=TcCLB.420091.10;size=810;Alias=70859383,71392963,1298.t00001,TcCLB.420091.10,Tc00.1047053420091.10,Tc00.1047053420091.10:pep,Tc00.1047053420091.10:mRNA,Tc00.1047053420091.10:exon:1
chr14_CNV3	TcChr14-S	195358	198958	loss	195820	196389	ID=TcCLB.509993.5;Name=TcCLB.509993.5;description=hypothetical+protein%2C+conserved+%28pseudogene%29;size=570;web_id=TcCLB.509993.5;locus_tag=TcCLB.509993.5;size=570;Alias=TcCLB.509993.5,Tc00.1047053509993.5:pseudogenic_transcript,Tc00.1047053509993.5:pseudogenic_transcript:pep,8267.t00007,Tc00.1047053509993.5
chr14_CNV3	TcChr14-S	195358	198958	loss	197168	197539	ID=TcCLB.509993.10;Name=TcCLB.509993.10;description=mucin+TcMUCI%2C+putative;size=372;web_id=TcCLB.509993.10;locus_tag=TcCLB.509993.10;size=372;Alias=Tc00.1047053509993.10,Tc00.1047053509993.10:pep,71406791,Tc00.1047053509993.10:mRNA,Tc00.1047053509993.10:exon:1,70869493,8267.t00001,TcCLB.509993.10
chr14_CNV4	TcChr14-S	576927	582987	loss	578019	581462	ID=TcCLB.509581.10;Name=TcCLB.509581.10;description=trans-sialidase%2C+Group+VII%2C+putative;size=3444;web_id=TcCLB.509581.10;locus_tag=TcCLB.509581.10;size=3444;Alias=Tc00.1047053509581.10:pep,Tc00.1047053509581.10,71416046,Tc00.1047053509581.10:mRNA,Tc00.1047053509581.10:exon:1,8140.t00001,70874546,TcCLB.509581.10
chr15_CNV2	TcChr15-S	116649	129861	loss	116878	119436	ID=TcCLB.511873.10;Name=TcCLB.511873.10;description=trans-sialidase%2C+Group+V%2C+putative;size=2559;web_id=TcCLB.511873.10;locus_tag=TcCLB.511873.10;size=2559;Alias=71411009,TcCLB.511873.10,Tc00.1047053511873.10:pep,Tc00.1047053511873.10:mRNA,6215.t00001,Tc00.1047053511873.10,Tc00.1047053511873.10:exon:1,70871844
chr15_CNV2	TcChr15-S	116649	129861	loss	120919	121362	ID=TcCLB.511873.20;Name=TcCLB.511873.20;description=hypothetical+protein;size=444;web_id=TcCLB.511873.20;locus_tag=TcCLB.511873.20;size=444;Alias=Tc00.1047053511873.20,Tc00.1047053511873.20:pep,Tc00.1047053511873.20:exon:1,TcCLB.511873.20,6215.t00002,71411011,Tc00.1047053511873.20:mRNA,70871845
chr15_CNV2	TcChr15-S	116649	129861	loss	121439	123424	ID=TcCLB.511873.30;Name=TcCLB.511873.30;description=trans-sialidase+%28pseudogene%29%2C+putative;size=1986;web_id=TcCLB.511873.30;locus_tag=TcCLB.511873.30;size=1986;Alias=Tc00.1047053511873.30:pseudogenic_transcript,TcCLB.511873.30,Tc00.1047053511873.30:pseudogenic_transcript:pep,6215.t00003,Tc00.1047053511873.30
chr15_CNV2	TcChr15-S	116649	129861	loss	124664	125110	ID=TcCLB.511873.41;Name=TcCLB.511873.41;description=hypothetical+protein%2C+conserved+%28pseudogene%29;size=447;web_id=TcCLB.511873.41;locus_tag=TcCLB.511873.41;size=447;Alias=TcCLB.511873.41,Tc00.1047053511873.41:pseudogenic_transcript,Tc00.1047053511873.41:pseudogenic_transcript:pep,Tc00.1047053511873.41,6215.t00004
chr15_CNV2	TcChr15-S	116649	129861	loss	128272	128586	ID=TcCLB.511875.5;Name=TcCLB.511875.5;description=elongation+factor+1-gamma+%28EF-1-gamma%2C+pseudogene%29%2C+putative;size=315;web_id=TcCLB.511875.5;locus_tag=TcCLB.511875.5;size=315;Alias=Tc00.1047053511875.5:pseudogenic_transcript:pep,TcCLB.511875.5,Tc00.1047053511875.5:pseudogenic_transcript,8815.t00015,Tc00.1047053511875.5
chr15_CNV2	TcChr15-S	116649	129861	loss	128835	129767	ID=TcCLB.511875.9;Name=TcCLB.511875.9;description=mucin-associated+surface+protein+%28MASP%29%2C+putative;size=933;web_id=TcCLB.511875.9;locus_tag=TcCLB.511875.9;size=933;Alias=Tc00.1047053511875.9,Tc00.1047053511875.9:mRNA,TcCLB.511875.9,71419690,Tc00.1047053511875.9:pep,8815.t00013,70875887,Tc00.1047053511875.9:exon:1
chr15_CNV3	TcChr15-S	135861	144321	loss	136722	138455	ID=TcCLB.511875.40;Name=TcCLB.511875.40;description=surface+protease+GP63+%28pseudogene%29%2C+putative;size=1734;web_id=TcCLB.511875.40;locus_tag=TcCLB.511875.40;size=1734;Alias=Tc00.1047053511875.40:pseudogenic_transcript:pep,Tc00.1047053511875.40,TcCLB.511875.40,8815.t00004,Tc00.1047053511875.40:pseudogenic_transcript
chr15_CNV3	TcChr15-S	135861	144321	loss	139024	140871	ID=TcCLB.511875.50;Name=TcCLB.511875.50;description=syntaxin+binding+protein+%28pseudogene%29%2C+putative;size=1848;web_id=TcCLB.511875.50;locus_tag=TcCLB.511875.50;size=1848;Alias=Tc00.1047053511875.50:pseudogenic_transcript,TcCLB.511875.50,Tc00.1047053511875.50:pseudogenic_transcript:pep,8815.t00005,Tc00.1047053511875.50
chr15_CNV3	TcChr15-S	135861	144321	loss	141202	142026	ID=TcCLB.511875.64;Name=TcCLB.511875.64;description=hypothetical+protein%2C+conserved+%28pseudogene%29;size=825;web_id=TcCLB.511875.64;locus_tag=TcCLB.511875.64;size=825;Alias=Tc00.1047053511875.64:pseudogenic_transcript,8815.t00012,Tc00.1047053511875.64:pseudogenic_transcript:pep,TcCLB.511875.64,Tc00.1047053511875.64
chr15_CNV3	TcChr15-S	135861	144321	loss	142738	143292	ID=TcCLB.511875.70;Name=TcCLB.511875.70;description=mucin+TcMUCII+%28pseudogene%29%2C+putative;size=555;web_id=TcCLB.511875.70;locus_tag=TcCLB.511875.70;size=555;Alias=TcCLB.511875.70,Tc00.1047053511875.70,Tc00.1047053511875.70:pseudogenic_transcript:pep,Tc00.1047053511875.70:pseudogenic_transcript,8815.t00007
chr16_CNV2	TcChr16-S	564671	587786	loss	565420	574518	ID=TcCLB.509815.120;Name=TcCLB.509815.120;description=dispersed+gene+family+protein+1+%28DGF-1%2C+pseudogene%29%2C+putative;size=9099;web_id=TcCLB.509815.120;locus_tag=TcCLB.509815.120;size=9099;Alias=Tc00.1047053509815.120:pseudogenic_transcript,Tc00.1047053509815.120,TcCLB.509815.120,Tc00.1047053509815.120:pseudogenic_transcript:pep,8212.t00012
chr16_CNV2	TcChr16-S	564671	587786	loss	579438	582104	ID=TcCLB.509815.90;Name=TcCLB.509815.90;description=retrotransposon+hot+spot+protein+%28RHS%2C+pseudogene%29%2C+putative;size=2667;web_id=TcCLB.509815.90;locus_tag=TcCLB.509815.90;size=2667;Alias=8212.t00009,Tc00.1047053509815.90:pseudogenic_transcript,TcCLB.509815.90,Tc00.1047053509815.90:pseudogenic_transcript:pep,Tc00.1047053509815.90
chr16_CNV2	TcChr16-S	564671	587786	loss	583600	585603	ID=TcCLB.509815.70;Name=TcCLB.509815.70;description=retrotransposon+hot+spot+protein+%28RHS%2C+pseudogene%29%2C+putative;size=2004;web_id=TcCLB.509815.70;locus_tag=TcCLB.509815.70;size=2004;Alias=TcCLB.509815.70,8212.t00007,Tc00.1047053509815.70:pseudogenic_transcript:pep,Tc00.1047053509815.70,Tc00.1047053509815.70:pseudogenic_transcript
chr17_CNV1	TcChr17-S	522181	552567	gain	523920	526091	ID=TcCLB.510055.30;Name=TcCLB.510055.30;description=hypothetical+protein%2C+conserved;size=2172;web_id=TcCLB.510055.30;locus_tag=TcCLB.510055.30;size=2172;Alias=Tc00.1047053510055.30,Tc00.1047053510055.30:pep,Tc00.1047053510055.30:exon:1,TcCLB.510055.30,Tc00.1047053510055.30:mRNA,8288.t00003
chr17_CNV1	TcChr17-S	522181	552567	gain	526427	527035	ID=TcCLB.510055.20;Name=TcCLB.510055.20;description=trans-sialidase%2C+Group+I%2C+putative;size=609;web_id=TcCLB.510055.20;locus_tag=TcCLB.510055.20;size=609;Alias=70880699,TcCLB.510055.20,Tc00.1047053510055.20:exon:1,Tc00.1047053510055.20:pep,Tc00.1047053510055.20:mRNA,71654005,8288.t00002,Tc00.1047053510055.20
chr17_CNV1	TcChr17-S	522181	552567	gain	527409	528374	ID=TcCLB.510055.10;Name=TcCLB.510055.10;description=trans-sialidase%2C+putative;size=966;web_id=TcCLB.510055.10;locus_tag=TcCLB.510055.10;size=966;Alias=Tc00.1047053510055.10:exon:1,70880698,Tc00.1047053510055.10,Tc00.1047053510055.10:pep,8288.t00001,TcCLB.510055.10,71654003,Tc00.1047053510055.10:mRNA
chr17_CNV1	TcChr17-S	522181	552567	gain	528476	529292	ID=TcCLB.506515.29;Name=TcCLB.506515.29;description=trans-sialidase%2C+putative;size=817;web_id=TcCLB.506515.29;locus_tag=TcCLB.506515.29;size=817;Alias=Tc00.1047053506515.29:pep,TcCLB.506515.29,Tc00.1047053506515.29:mRNA,Tc00.1047053506515.29,70866925,6980.t00003,71402415,Tc00.1047053506515.29:exon:1
chr17_CNV1	TcChr17-S	522181	552567	gain	529786	530907	ID=TcCLB.506515.20;Name=TcCLB.506515.20;description=O-sialoglycoprotein+endopeptidase%2C+putative%2Cmetallo-peptidase%2C+Clan+MK%2C+Family+M67%2C+putative;size=1122;web_id=TcCLB.506515.20;locus_tag=TcCLB.506515.20;size=1122;Alias=71402413,Tc00.1047053506515.20:pep,6980.t00002,TcCLB.506515.20,Tc00.1047053506515.20:exon:1,70866924,Tc00.1047053506515.20:mRNA,Tc00.1047053506515.20
chr17_CNV1	TcChr17-S	522181	552567	gain	532252	533751	ID=TcCLB.506515.10;Name=TcCLB.506515.10;description=FG-GAP+repeat+protein%2C+putative%2Cintergrin+alpha+chain+protein%2C+putative;size=1500;web_id=TcCLB.506515.10;locus_tag=TcCLB.506515.10;size=1500;Alias=Tc00.1047053506515.10:mRNA,Tc00.1047053506515.10:exon:1,70866923,71402411,6980.t00001,Tc00.1047053506515.10:pep,Tc00.1047053506515.10,TcCLB.506515.10
chr17_CNV1	TcChr17-S	522181	552567	gain	534374	534860	ID=TcCLB.510053.79;Name=TcCLB.510053.79;description=FG-GAP+repeat+protein%2C+putative;size=487;web_id=TcCLB.510053.79;locus_tag=TcCLB.510053.79;size=487;Alias=8287.t00008,71414127,Tc00.1047053510053.79,TcCLB.510053.79,70873518,Tc00.1047053510053.79:mRNA,Tc00.1047053510053.79:exon:1,Tc00.1047053510053.79:pep
chr17_CNV1	TcChr17-S	522181	552567	gain	535948	537537	ID=TcCLB.510053.70;Name=TcCLB.510053.70;description=hypothetical+protein%2C+conserved;size=1590;web_id=TcCLB.510053.70;locus_tag=TcCLB.510053.70;size=1590;Alias=TcCLB.510053.70,Tc00.1047053510053.70,Tc00.1047053510053.70:exon:1,70873517,Tc00.1047053510053.70:mRNA,8287.t00007,Tc00.1047053510053.70:pep,71414125
chr17_CNV1	TcChr17-S	522181	552567	gain	538872	539426	ID=TcCLB.510053.60;Name=TcCLB.510053.60;description=cytidine+deaminase-like+protein%2C+putative;size=555;web_id=TcCLB.510053.60;locus_tag=TcCLB.510053.60;size=555;Alias=Tc00.1047053510053.60:pep,71414123,Tc00.1047053510053.60,8287.t00006,Tc00.1047053510053.60:mRNA,Tc00.1047053510053.60:exon:1,TcCLB.510053.60,70873516
chr17_CNV1	TcChr17-S	522181	552567	gain	540640	541653	ID=TcCLB.510053.50;Name=TcCLB.510053.50;description=hypothetical+protein%2C+conserved;size=1014;web_id=TcCLB.510053.50;locus_tag=TcCLB.510053.50;size=1014;Alias=Tc00.1047053510053.50:mRNA,71414121,Tc00.1047053510053.50:pep,70873515,8287.t00005,Tc00.1047053510053.50,Tc00.1047053510053.50:exon:1,TcCLB.510053.50
chr17_CNV1	TcChr17-S	522181	552567	gain	543041	545797	ID=TcCLB.510053.40;Name=TcCLB.510053.40;description=hypothetical+protein%2C+conserved;size=2757;web_id=TcCLB.510053.40;locus_tag=TcCLB.510053.40;size=2757;Alias=70873514,Tc00.1047053510053.40:pep,Tc00.1047053510053.40:exon:1,Tc00.1047053510053.40,Tc00.1047053510053.40:mRNA,8287.t00004,71414119,TcCLB.510053.40
chr17_CNV1	TcChr17-S	522181	552567	gain	546135	546542	ID=TcCLB.510053.30;Name=TcCLB.510053.30;description=hypothetical+protein%2C+conserved;size=408;web_id=TcCLB.510053.30;locus_tag=TcCLB.510053.30;size=408;Alias=Tc00.1047053510053.30,70873513,71414117,Tc00.1047053510053.30:mRNA,Tc00.1047053510053.30:exon:1,Tc00.1047053510053.30:pep,TcCLB.510053.30,8287.t00003
chr17_CNV1	TcChr17-S	522181	552567	gain	547385	551614	ID=TcCLB.510053.20;Name=TcCLB.510053.20;description=hypothetical+protein%2C+conserved;size=4230;web_id=TcCLB.510053.20;locus_tag=TcCLB.510053.20;size=4230;Alias=70873512,71414115,TcCLB.510053.20,8287.t00002,Tc00.1047053510053.20:mRNA,Tc00.1047053510053.20,Tc00.1047053510053.20:exon:1,Tc00.1047053510053.20:pep
chr17_CNV1	TcChr17-S	522181	552567	gain	551921	552541	ID=TcCLB.510053.10;Name=TcCLB.510053.10;description=hypothetical+protein%2C+conserved;size=621;web_id=TcCLB.510053.10;locus_tag=TcCLB.510053.10;size=621;Alias=70873511,TcCLB.510053.10,Tc00.1047053510053.10:pep,Tc00.1047053510053.10,Tc00.1047053510053.10:mRNA,71414113,Tc00.1047053510053.10:exon:1,8287.t00001
chr17_CNV2	TcChr17-S	10937	27939	loss	16504	19635	ID=TcCLB.509765.50;Name=TcCLB.509765.50;description=trans-sialidase%2C+Group+VIII%2C+putative;size=3132;web_id=TcCLB.509765.50;locus_tag=TcCLB.509765.50;size=3132;Alias=Tc00.1047053509765.50,TcCLB.509765.50,70876397,8195.t00005,Tc00.1047053509765.50:pep,71421096,Tc00.1047053509765.50:mRNA,Tc00.1047053509765.50:exon:1
chr17_CNV2	TcChr17-S	10937	27939	loss	23342	24472	ID=TcCLB.509765.30;Name=TcCLB.509765.30;description=retrotransposon+hot+spot+protein+%28RHS%2C+pseudogene%29%2C+putative;size=1131;web_id=TcCLB.509765.30;locus_tag=TcCLB.509765.30;size=1131;Alias=Tc00.1047053509765.30,8195.t00003,Tc00.1047053509765.30:pseudogenic_transcript,Tc00.1047053509765.30:pseudogenic_transcript:pep,TcCLB.509765.30
chr17_CNV2	TcChr17-S	10937	27939	loss	24748	25743	ID=TcCLB.509765.20;Name=TcCLB.509765.20;description=retrotransposon+hot+spot+protein+%28RHS%2C+pseudogene%29%2C+putative;size=996;web_id=TcCLB.509765.20;locus_tag=TcCLB.509765.20;size=996;Alias=Tc00.1047053509765.20:pseudogenic_transcript,Tc00.1047053509765.20,Tc00.1047053509765.20:pseudogenic_transcript:pep,TcCLB.509765.20,8195.t00002
chr17_CNV2	TcChr17-S	10937	27939	loss	26371	27309	ID=TcCLB.509763.20;Name=TcCLB.509763.20;description=hypothetical+protein;size=939;web_id=TcCLB.509763.20;locus_tag=TcCLB.509763.20;size=939;Alias=Tc00.1047053509763.20,Tc00.1047053509763.20:mRNA,Tc00.1047053509763.20:exon:1,8194.t00002,71401469,TcCLB.509763.20,70866332,Tc00.1047053509763.20:pep
chr17_CNV3	TcChr17-S	31640	48707	loss	35156	35758	ID=TcCLB.421173.14;Name=TcCLB.421173.14;description=trans-sialidase%2C+putative;size=603;web_id=TcCLB.421173.14;locus_tag=TcCLB.421173.14;size=603;Alias=70866654,71401972,14004.t00003,TcCLB.421173.14,Tc00.1047053421173.14,Tc00.1047053421173.14:pep,Tc00.1047053421173.14:mRNA,Tc00.1047053421173.14:exon:1
chr17_CNV3	TcChr17-S	31640	48707	loss	35862	38516	ID=TcCLB.507761.10;Name=TcCLB.507761.10;description=dispersed+gene+family+protein+1+%28DGF-1%2C+pseudogene%29%2C+putative;size=2655;web_id=TcCLB.507761.10;locus_tag=TcCLB.507761.10;size=2655;Alias=5513.t00001,Tc00.1047053507761.10:pseudogenic_transcript:pep,Tc00.1047053507761.10:pseudogenic_transcript,Tc00.1047053507761.10,TcCLB.507761.10
chr17_CNV3	TcChr17-S	31640	48707	loss	40663	43791	ID=TcCLB.507759.10;Name=TcCLB.507759.10;description=trans-sialidase%2C+Group+VIII%2C+putative;size=3129;web_id=TcCLB.507759.10;locus_tag=TcCLB.507759.10;size=3129;Alias=Tc00.1047053507759.10:mRNA,TcCLB.507759.10,71404382,70868096,7460.t00001,Tc00.1047053507759.10:pep,Tc00.1047053507759.10:exon:1,Tc00.1047053507759.10
chr17_CNV3	TcChr17-S	31640	48707	loss	45609	46181	ID=TcCLB.509711.20;Name=TcCLB.509711.20;description=retrotransposon+hot+spot+protein+%28RHS%2C+pseudogene%29%2C+putative;size=573;web_id=TcCLB.509711.20;locus_tag=TcCLB.509711.20;size=573;Alias=TcCLB.509711.20,Tc00.1047053509711.20:pseudogenic_transcript:pep,8177.t00001,Tc00.1047053509711.20:pseudogenic_transcript,Tc00.1047053509711.20
chr17_CNV3	TcChr17-S	31640	48707	loss	48571	48706	ID=TcCLB.509711.10;Name=TcCLB.509711.10;description=dispersed+gene+family+protein+1+%28DGF-1%29%2C+putative;size=136;web_id=TcCLB.509711.10;locus_tag=TcCLB.509711.10;size=136;Alias=71399870,Tc00.1047053509711.10,70865217,Tc00.1047053509711.10:pep,8177.t00002,Tc00.1047053509711.10:mRNA,Tc00.1047053509711.10:exon:1,TcCLB.509711.10
chr17_CNV4	TcChr17-S	115806	152140	loss	115842	118859	ID=TcCLB.508903.10;Name=TcCLB.508903.10;description=trans-sialidase+%28pseudogene%29%2C+putative;size=3018;web_id=TcCLB.508903.10;locus_tag=TcCLB.508903.10;size=3018;Alias=7922.t00001,TcCLB.508903.10,Tc00.1047053508903.10:pseudogenic_transcript,Tc00.1047053508903.10,Tc00.1047053508903.10:pseudogenic_transcript:pep
chr17_CNV4	TcChr17-S	115806	152140	loss	120197	122539	ID=TcCLB.508903.30;Name=TcCLB.508903.30;description=retrotransposon+hot+spot+protein+%28RHS%2C+pseudogene%29%2C+putative;size=2343;web_id=TcCLB.508903.30;locus_tag=TcCLB.508903.30;size=2343;Alias=Tc00.1047053508903.30,7922.t00003,Tc00.1047053508903.30:pseudogenic_transcript:pep,TcCLB.508903.30,Tc00.1047053508903.30:pseudogenic_transcript
chr17_CNV4	TcChr17-S	115806	152140	loss	125389	135276	ID=TcCLB.508903.90;Name=TcCLB.508903.90;description=dispersed+gene+family+protein+1+%28DGF-1%2C+pseudogene%29%2C+putative;size=9888;web_id=TcCLB.508903.90;locus_tag=TcCLB.508903.90;size=9888;Alias=Tc00.1047053508903.90,Tc00.1047053508903.90:pseudogenic_transcript:pep,7922.t00009,Tc00.1047053508903.90:pseudogenic_transcript,TcCLB.508903.90
chr17_CNV4	TcChr17-S	115806	152140	loss	136718	137248	ID=TcCLB.508903.100;Name=TcCLB.508903.100;description=ATPase%2C+putative;size=531;web_id=TcCLB.508903.100;locus_tag=TcCLB.508903.100;size=531;Alias=71419892,TcCLB.508903.100,Tc00.1047053508903.100:pep,Tc00.1047053508903.100:mRNA,Tc00.1047053508903.100:exon:1,70875959,Tc00.1047053508903.100,7922.t00010
chr17_CNV4	TcChr17-S	115806	152140	loss	137425	140526	ID=TcCLB.508903.110;Name=TcCLB.508903.110;description=trans-sialidase%2C+putative;size=3102;web_id=TcCLB.508903.110;locus_tag=TcCLB.508903.110;size=3102;Alias=TcCLB.508903.110,71419894,Tc00.1047053508903.110:pep,Tc00.1047053508903.110:mRNA,Tc00.1047053508903.110,70875960,7922.t00011,Tc00.1047053508903.110:exon:1
chr17_CNV4	TcChr17-S	115806	152140	loss	140629	141872	ID=TcCLB.507045.5;Name=TcCLB.507045.5;description=trans-sialidase+%28pseudogene%29%2C+putative;size=1244;web_id=TcCLB.507045.5;locus_tag=TcCLB.507045.5;size=1244;Alias=Tc00.1047053507045.5,Tc00.1047053507045.5.1,TcCLB.507045.5,Tc00.1047053507045.5.1:pep
chr17_CNV4	TcChr17-S	115806	152140	loss	141924	144749	ID=TcCLB.507045.10;Name=TcCLB.507045.10;description=retrotransposon+hot+spot+protein+%28RHS%2C+pseudogene%29%2C+putative;size=2826;web_id=TcCLB.507045.10;locus_tag=TcCLB.507045.10;size=2826;Alias=7186.t00001,Tc00.1047053507045.10:pseudogenic_transcript:pep,TcCLB.507045.10,Tc00.1047053507045.10,Tc00.1047053507045.10:pseudogenic_transcript
chr18_CNV2	TcChr18-S	197790	203169	gain	197949	201983	ID=TcCLB.511593.40;Name=TcCLB.511593.40;description=trans-sialidase+%28pseudogene%29%2C+putative;size=4035;web_id=TcCLB.511593.40;locus_tag=TcCLB.511593.40;size=4035;Alias=8731.t00004,Tc00.1047053511593.40,Tc00.1047053511593.40:pseudogenic_transcript:pep,Tc00.1047053511593.40:pseudogenic_transcript,TcCLB.511593.40
chr18_CNV3	TcChr18-S	11025	47506	loss	11384	13990	ID=TcCLB.506961.40;Name=TcCLB.506961.40;description=retrotransposon+hot+spot+protein+%28RHS%2C+pseudogene%29%2C+putative;size=2607;web_id=TcCLB.506961.40;locus_tag=TcCLB.506961.40;size=2607;Alias=TcCLB.506961.40,Tc00.1047053506961.40:pseudogenic_transcript,Tc00.1047053506961.40:pseudogenic_transcript:pep,Tc00.1047053506961.40,7153.t00004
chr18_CNV3	TcChr18-S	11025	47506	loss	16478	26884	ID=TcCLB.506961.50;Name=TcCLB.506961.50;description=dispersed+gene+family+protein+1+%28DGF-1%29%2C+putative;size=10407;web_id=TcCLB.506961.50;locus_tag=TcCLB.506961.50;size=10407;Alias=Tc00.1047053506961.50,Tc00.1047053506961.50:pep,Tc00.1047053506961.50:mRNA,Tc00.1047053506961.50:exon:1,70883642,7153.t00005,71662782,TcCLB.506961.50
chr18_CNV3	TcChr18-S	11025	47506	loss	29739	32123	ID=TcCLB.506961.70;Name=TcCLB.506961.70;description=trans-sialidase+%28pseudogene%29%2C+putative;size=2385;web_id=TcCLB.506961.70;locus_tag=TcCLB.506961.70;size=2385;Alias=TcCLB.506961.70,7153.t00007,Tc00.1047053506961.70,Tc00.1047053506961.70:pseudogenic_transcript:pep,Tc00.1047053506961.70:pseudogenic_transcript
chr18_CNV3	TcChr18-S	11025	47506	loss	33455	36463	ID=TcCLB.506961.90;Name=TcCLB.506961.90;description=retrotransposon+hot+spot+%28RHS%29+protein%2C+putative;size=3009;web_id=TcCLB.506961.90;locus_tag=TcCLB.506961.90;size=3009;Alias=7153.t00009,Tc00.1047053506961.90:exon:1,Tc00.1047053506961.90:pep,Tc00.1047053506961.90,Tc00.1047053506961.90:mRNA,70883643,71662784,TcCLB.506961.90
chr18_CNV3	TcChr18-S	11025	47506	loss	38093	38593	ID=TcCLB.506961.97;Name=TcCLB.506961.97;description=N-acetyltransferase+complex+ARD1+subunit+%28pseudogene%29%2C+putative;size=501;web_id=TcCLB.506961.97;locus_tag=TcCLB.506961.97;size=501;Alias=Tc00.1047053506961.97:pseudogenic_transcript,Tc00.1047053506961.97,7153.t00020,Tc00.1047053506961.97:pseudogenic_transcript:pep,TcCLB.506961.97
chr18_CNV3	TcChr18-S	11025	47506	loss	38756	39820	ID=TcCLB.506961.104;Name=TcCLB.506961.104;description=ATP-dependent+DEAD%2FH+RNA+helicase+%28pseudogene%29%2C+putative;size=1065;web_id=TcCLB.506961.104;locus_tag=TcCLB.506961.104;size=1065;Alias=Tc00.1047053506961.104:pseudogenic_transcript,7153.t00017,TcCLB.506961.104,Tc00.1047053506961.104:pseudogenic_transcript:pep,Tc00.1047053506961.104
chr18_CNV3	TcChr18-S	11025	47506	loss	40642	43569	ID=TcCLB.506961.110;Name=TcCLB.506961.110;description=hypothetical+protein%2C+conserved+%28pseudogene%29;size=2928;web_id=TcCLB.506961.110;locus_tag=TcCLB.506961.110;size=2928;Alias=Tc00.1047053506961.110:pseudogenic_transcript:pep,Tc00.1047053506961.110,TcCLB.506961.110,7153.t00011,Tc00.1047053506961.110:pseudogenic_transcript
chr18_CNV3	TcChr18-S	11025	47506	loss	44298	46358	ID=TcCLB.506961.130;Name=TcCLB.506961.130;description=retrotransposon+hot+spot+protein+%28RHS%2C+pseudogene%29%2C+putative;size=2061;web_id=TcCLB.506961.130;locus_tag=TcCLB.506961.130;size=2061;Alias=Tc00.1047053506961.130:pseudogenic_transcript:pep,7153.t00013,TcCLB.506961.130,Tc00.1047053506961.130:pseudogenic_transcript,Tc00.1047053506961.130
chr18_CNV4	TcChr18-S	49499	73108	loss	50976	54155	ID=TcCLB.506961.150;Name=TcCLB.506961.150;description=trans-sialidase%2C+Group+VIII%2C+putative;size=3180;web_id=TcCLB.506961.150;locus_tag=TcCLB.506961.150;size=3180;Alias=7153.t00015,71662786,Tc00.1047053506961.150,70883644,Tc00.1047053506961.150:mRNA,TcCLB.506961.150,Tc00.1047053506961.150:exon:1,Tc00.1047053506961.150:pep
chr18_CNV4	TcChr18-S	49499	73108	loss	55432	58458	ID=TcCLB.506961.160;Name=TcCLB.506961.160;description=retrotransposon+hot+spot+%28RHS%29+protein%2C+putative;size=3027;web_id=TcCLB.506961.160;locus_tag=TcCLB.506961.160;size=3027;Alias=Tc00.1047053506961.160:exon:1,Tc00.1047053506961.160:mRNA,TcCLB.506961.160,Tc00.1047053506961.160,Tc00.1047053506961.160:pep,7153.t00016,70883645,71662788
chr18_CNV4	TcChr18-S	49499	73108	loss	59619	59969	ID=TcCLB.511587.10;Name=TcCLB.511587.10;description=hypothetical+protein;size=351;web_id=TcCLB.511587.10;locus_tag=TcCLB.511587.10;size=351;Alias=Tc00.1047053511587.10,71425533,TcCLB.511587.10,Tc00.1047053511587.10:pep,8729.t00001,Tc00.1047053511587.10:mRNA,70877977,Tc00.1047053511587.10:exon:1
chr18_CNV4	TcChr18-S	49499	73108	loss	60922	63873	ID=TcCLB.511587.30;Name=TcCLB.511587.30;description=retrotransposon+hot+spot+protein+%28RHS%2C+pseudogene%29%2C+putative;size=2952;web_id=TcCLB.511587.30;locus_tag=TcCLB.511587.30;size=2952;Alias=Tc00.1047053511587.30:pseudogenic_transcript,Tc00.1047053511587.30:pseudogenic_transcript:pep,TcCLB.511587.30,8729.t00003,Tc00.1047053511587.30
chr18_CNV4	TcChr18-S	49499	73108	loss	64558	64998	ID=TcCLB.511587.33;Name=TcCLB.511587.33;description=hypothetical+protein;size=441;web_id=TcCLB.511587.33;locus_tag=TcCLB.511587.33;size=441;Alias=Tc00.1047053511587.33,Tc00.1047053511587.33:mRNA,Tc00.1047053511587.33:pep,8729.t00016,Tc00.1047053511587.33:exon:1,71425548,TcCLB.511587.33,70877981
chr18_CNV4	TcChr18-S	49499	73108	loss	65852	66349	ID=TcCLB.511587.36;Name=TcCLB.511587.36;description=N-acetyltransferase+complex+ARD1+subunit+%28pseudogene%29%2C+putative;size=498;web_id=TcCLB.511587.36;locus_tag=TcCLB.511587.36;size=498;Alias=TcCLB.511587.36,Tc00.1047053511587.36:pseudogenic_transcript:pep,Tc00.1047053511587.36:pseudogenic_transcript,8729.t00015,Tc00.1047053511587.36
chr18_CNV4	TcChr18-S	49499	73108	loss	66462	67574	ID=TcCLB.511587.39;Name=TcCLB.511587.39;description=ATP-dependent+DEAD%2FH+RNA+helicase+%28pseudogene%29%2C+putative;size=1113;web_id=TcCLB.511587.39;locus_tag=TcCLB.511587.39;size=1113;Alias=Tc00.1047053511587.39,Tc00.1047053511587.39:pseudogenic_transcript,8729.t00014,TcCLB.511587.39,Tc00.1047053511587.39:pseudogenic_transcript:pep
chr18_CNV4	TcChr18-S	49499	73108	loss	68391	71321	ID=TcCLB.511587.40;Name=TcCLB.511587.40;description=hypothetical+protein%2C+conserved+%28pseudogene%29;size=2931;web_id=TcCLB.511587.40;locus_tag=TcCLB.511587.40;size=2931;Alias=Tc00.1047053511587.40:pseudogenic_transcript,TcCLB.511587.40,8729.t00004,Tc00.1047053511587.40,Tc00.1047053511587.40:pseudogenic_transcript:pep
chr18_CNV6	TcChr18-S	220863	224479	loss	221408	221920	ID=TcCLB.511595.39;Name=TcCLB.511595.39;description=mucin+TcMUCII%2C+putative;size=513;web_id=TcCLB.511595.39;locus_tag=TcCLB.511595.39;size=513;Alias=6159.t00007,Tc00.1047053511595.39:mRNA,Tc00.1047053511595.39:pep,TcCLB.511595.39,71410350,Tc00.1047053511595.39:exon:1,70871484,Tc00.1047053511595.39
chr18_CNV6	TcChr18-S	220863	224479	loss	222386	223492	ID=TcCLB.511595.50;Name=TcCLB.511595.50;description=mucin-associated+surface+protein+%28MASP%2C+pseudogene%29%2C+putative;size=1107;web_id=TcCLB.511595.50;locus_tag=TcCLB.511595.50;size=1107;Alias=Tc00.1047053511595.50:pseudogenic_transcript,TcCLB.511595.50,Tc00.1047053511595.50:pseudogenic_transcript:pep,6159.t00005,Tc00.1047053511595.50
chr18_CNV7	TcChr18-S	228150	234173	loss	228751	229245	ID=TcCLB.511597.25;Name=TcCLB.511597.25;description=hypothetical+protein;size=495;web_id=TcCLB.511597.25;locus_tag=TcCLB.511597.25;size=495;Alias=70868537,Tc00.1047053511597.25,Tc00.1047053511597.25:pep,Tc00.1047053511597.25:mRNA,71405146,6160.t00006,TcCLB.511597.25,Tc00.1047053511597.25:exon:1
chr18_CNV7	TcChr18-S	228150	234173	loss	230431	231201	ID=TcCLB.511597.40;Name=TcCLB.511597.40;description=mucin-associated+surface+protein+%28MASP%29%2C+putative;size=771;web_id=TcCLB.511597.40;locus_tag=TcCLB.511597.40;size=771;Alias=Tc00.1047053511597.40,Tc00.1047053511597.40:exon:1,Tc00.1047053511597.40:pep,TcCLB.511597.40,Tc00.1047053511597.40:mRNA,70868535,71405142,6160.t00004
chr18_CNV7	TcChr18-S	228150	234173	loss	232486	233250	ID=TcCLB.511597.50;Name=TcCLB.511597.50;description=trans-sialidase%2C+putative;size=765;web_id=TcCLB.511597.50;locus_tag=TcCLB.511597.50;size=765;Alias=6160.t00005,Tc00.1047053511597.50:mRNA,TcCLB.511597.50,Tc00.1047053511597.50,Tc00.1047053511597.50:pep,Tc00.1047053511597.50:exon:1
chr18_CNV8	TcChr18-S	239077	263146	loss	242332	252780	ID=TcCLB.511599.40;Name=TcCLB.511599.40;description=dispersed+gene+family+protein+1+%28DGF-1%29%2C+putative;size=10449;web_id=TcCLB.511599.40;locus_tag=TcCLB.511599.40;size=10449;Alias=70879911,Tc00.1047053511599.40,Tc00.1047053511599.40:pep,8732.t00004,Tc00.1047053511599.40:mRNA,Tc00.1047053511599.40:exon:1,71652485,TcCLB.511599.40
chr18_CNV8	TcChr18-S	239077	263146	loss	255518	259348	ID=TcCLB.511599.61;Name=TcCLB.511599.61;description=hypothetical+protein%2C+conserved+%28pseudogene%29;size=3831;web_id=TcCLB.511599.61;locus_tag=TcCLB.511599.61;size=3831;Alias=Tc00.1047053511599.61:pseudogenic_transcript,8732.t00013,Tc00.1047053511599.61,Tc00.1047053511599.61:pseudogenic_transcript:pep,TcCLB.511599.61
chr18_CNV8	TcChr18-S	239077	263146	loss	259847	262330	ID=TcCLB.511599.80;Name=TcCLB.511599.80;description=trans-sialidase%2C+Group+V%2C+putative;size=2484;web_id=TcCLB.511599.80;locus_tag=TcCLB.511599.80;size=2484;Alias=Tc00.1047053511599.80:exon:1,8732.t00008,Tc00.1047053511599.80:pep,Tc00.1047053511599.80:mRNA,70879912,71652487,TcCLB.511599.80,Tc00.1047053511599.80
chr18_CNV9	TcChr18-S	268038	278841	loss	268954	269583	ID=TcCLB.511599.110;Name=TcCLB.511599.110;description=mucin+TcMUCII%2C+putative;size=630;web_id=TcCLB.511599.110;locus_tag=TcCLB.511599.110;size=630;Alias=8732.t00011,TcCLB.511599.110,Tc00.1047053511599.110:exon:1,Tc00.1047053511599.110:mRNA,Tc00.1047053511599.110:pep,Tc00.1047053511599.110
chr18_CNV9	TcChr18-S	268038	278841	loss	270043	270891	ID=TcCLB.511599.120;Name=TcCLB.511599.120;description=mucin-associated+surface+protein+%28MASP%29%2C+putative;size=849;web_id=TcCLB.511599.120;locus_tag=TcCLB.511599.120;size=849;Alias=Tc00.1047053511599.120:pep,Tc00.1047053511599.120:mRNA,Tc00.1047053511599.120:exon:1,8732.t00012,70879915,71652493,TcCLB.511599.120,Tc00.1047053511599.120
chr18_CNV9	TcChr18-S	268038	278841	loss	273094	273462	ID=TcCLB.509091.10;Name=TcCLB.509091.10;description=hypothetical+protein;size=369;web_id=TcCLB.509091.10;locus_tag=TcCLB.509091.10;size=369;Alias=TcCLB.509091.10,70862382,71396243,Tc00.1047053509091.10,Tc00.1047053509091.10:pep,7994.t00001,Tc00.1047053509091.10:mRNA,Tc00.1047053509091.10:exon:1
chr18_CNV9	TcChr18-S	268038	278841	loss	277030	277659	ID=TcCLB.511603.20;Name=TcCLB.511603.20;description=mucin+TcMUCII%2C+putative;size=630;web_id=TcCLB.511603.20;locus_tag=TcCLB.511603.20;size=630;Alias=6162.t00002,71652491,TcCLB.511603.20,70879914,Tc00.1047053511603.20,70886109,Tc00.1047053511603.20:mRNA,71667608,Tc00.1047053511603.20:exon:1,3064235,Tc00.1047053511603.20:pep
chr19_CNV1	TcChr19-S	1300	24453	loss	1761	4025	ID=TcCLB.509513.10;Name=TcCLB.509513.10;description=trans-sialidase%2C+Group+II%2C+putative;size=2265;web_id=TcCLB.509513.10;locus_tag=TcCLB.509513.10;size=2265;Alias=8118.t00001,70868328,Tc00.1047053509513.10:mRNA,71404780,TcCLB.509513.10,Tc00.1047053509513.10,Tc00.1047053509513.10:exon:1,Tc00.1047053509513.10:pep
chr19_CNV1	TcChr19-S	1300	24453	loss	4515	5123	ID=TcCLB.509513.5;Name=TcCLB.509513.5;description=hypothetical+protein%2C+conserved+%28pseudogene%29;size=609;web_id=TcCLB.509513.5;locus_tag=TcCLB.509513.5;size=609;Alias=Tc00.1047053509513.5:pseudogenic_transcript:pep,TcCLB.509513.5,8118.t00002,Tc00.1047053509513.5:pseudogenic_transcript,Tc00.1047053509513.5
chr19_CNV1	TcChr19-S	1300	24453	loss	9970	14382	ID=TcCLB.509511.10;Name=TcCLB.509511.10;description=dispersed+gene+family+protein+1+%28DGF-1%29%2C+putative;size=4413;web_id=TcCLB.509511.10;locus_tag=TcCLB.509511.10;size=4413;Alias=70868131,8117.t00001,TcCLB.509511.10,Tc00.1047053509511.10:mRNA,Tc00.1047053509511.10,Tc00.1047053509511.10:exon:1,Tc00.1047053509511.10:pep,71404441
chr19_CNV1	TcChr19-S	1300	24453	loss	14486	21015	ID=TcCLB.507551.9;Name=TcCLB.507551.9;description=dispersed+gene+family+protein+1+%28DGF-1%29%2C+putative;size=6530;web_id=TcCLB.507551.9;locus_tag=TcCLB.507551.9;size=6530;Alias=Tc00.1047053507551.9:mRNA,Tc00.1047053507551.9:pep,TcCLB.507551.9,7380.t00004,Tc00.1047053507551.9:exon:1,Tc00.1047053507551.9
chr19_CNV1	TcChr19-S	1300	24453	loss	21117	21887	ID=TcCLB.508563.11;Name=TcCLB.508563.11;description=dispersed+gene+family+protein+1+%28DGF-1%2C+pseudogene%29%2C+putative;size=771;web_id=TcCLB.508563.11;locus_tag=TcCLB.508563.11;size=771;Alias=7781.t00004,Tc00.1047053508563.11:pseudogenic_transcript:pep,Tc00.1047053508563.11,Tc00.1047053508563.11:pseudogenic_transcript,TcCLB.508563.11
chr19_CNV2	TcChr19-S	37948	63242	loss	40661	41686	ID=TcCLB.510847.20;Name=TcCLB.510847.20;description=beta+galactofuranosyl+glycosyltransferase%2C+putative;size=1026;web_id=TcCLB.510847.20;locus_tag=TcCLB.510847.20;size=1026;Alias=Tc00.1047053510847.20,71424929,Tc00.1047053510847.20:mRNA,5996.t00002,Tc00.1047053510847.20:pep,Tc00.1047053510847.20:exon:1,70877795,TcCLB.510847.20
chr19_CNV2	TcChr19-S	37948	63242	loss	48096	50252	ID=TcCLB.510847.40;Name=TcCLB.510847.40;description=retrotransposon+hot+spot+protein+%28RHS%2C+pseudogene%29%2C+putative;size=2157;web_id=TcCLB.510847.40;locus_tag=TcCLB.510847.40;size=2157;Alias=5996.t00004,TcCLB.510847.40,Tc00.1047053510847.40,Tc00.1047053510847.40:pseudogenic_transcript:pep,Tc00.1047053510847.40:pseudogenic_transcript
chr19_CNV3	TcChr19-S	81289	91137	loss	81746	85207	ID=TcCLB.510853.10;Name=TcCLB.510853.10;description=dispersed+gene+family+protein+1+%28DGF-1%2C+pseudogene%29%2C+putative;size=3462;web_id=TcCLB.510853.10;locus_tag=TcCLB.510853.10;size=3462;Alias=Tc00.1047053510853.10:pseudogenic_transcript,Tc00.1047053510853.10:pseudogenic_transcript:pep,8523.t00001,Tc00.1047053510853.10,TcCLB.510853.10
chr19_CNV3	TcChr19-S	81289	91137	loss	86993	89110	ID=TcCLB.510853.30;Name=TcCLB.510853.30;description=trans-sialidase+%28pseudogene%29%2C+putative;size=2118;web_id=TcCLB.510853.30;locus_tag=TcCLB.510853.30;size=2118;Alias=8523.t00003,Tc00.1047053510853.30,TcCLB.510853.30,Tc00.1047053510853.30:pseudogenic_transcript:pep,Tc00.1047053510853.30:pseudogenic_transcript
chr19_CNV5	TcChr19-S	397939	410160	loss	401390	403021	ID=TcCLB.508609.10;Name=TcCLB.508609.10;description=surface+protease+GP63%2C+putative;size=1632;web_id=TcCLB.508609.10;locus_tag=TcCLB.508609.10;size=1632;Alias=7799.t00001,TcCLB.508609.10,Tc00.1047053508609.10:exon:1,8101088,71403182,Tc00.1047053508609.10:mRNA,Tc00.1047053508609.10:pep,70867380,Tc00.1047053508609.10
chr19_CNV5	TcChr19-S	397939	410160	loss	404186	404812	ID=TcCLB.508609.20;Name=TcCLB.508609.20;description=hypothetical+protein;size=627;web_id=TcCLB.508609.20;locus_tag=TcCLB.508609.20;size=627;Alias=Tc00.1047053508609.20:mRNA,TcCLB.508609.20,7799.t00002,70867381,71403184,Tc00.1047053508609.20:pep,Tc00.1047053508609.20,Tc00.1047053508609.20:exon:1
chr19_CNV6	TcChr19-S	584863	601864	loss	586278	588483	ID=TcCLB.508281.9;Name=TcCLB.508281.9;description=dispersed+gene+family+protein+1+%28DGF-1%29%2C+putative;size=2206;web_id=TcCLB.508281.9;locus_tag=TcCLB.508281.9;size=2206;Alias=Tc00.1047053508281.9,Tc00.1047053508281.9:exon:1,TcCLB.508281.9,70864379,Tc00.1047053508281.9:mRNA,71398785,5565.t00001,Tc00.1047053508281.9:pep
chr19_CNV6	TcChr19-S	584863	601864	loss	589443	599807	ID=TcCLB.508283.10;Name=TcCLB.508283.10;description=dispersed+gene+family+protein+1+%28DGF-1%29%2C+putative;size=10365;web_id=TcCLB.508283.10;locus_tag=TcCLB.508283.10;size=10365;Alias=70878572,Tc00.1047053508283.10:exon:1,7669.t00001,Tc00.1047053508283.10,TcCLB.508283.10,Tc00.1047053508283.10:mRNA,71649915,Tc00.1047053508283.10:pep
chr20_CNV2	TcChr20-S	9372	55278	loss	11735	12181	ID=TcCLB.506341.20;Name=TcCLB.506341.20;description=hypothetical+protein%2C+conserved;size=447;web_id=TcCLB.506341.20;locus_tag=TcCLB.506341.20;size=447;Alias=70871290,71409999,5359.t00002,TcCLB.506341.20,Tc00.1047053506341.20,Tc00.1047053506341.20:pep,Tc00.1047053506341.20:mRNA,Tc00.1047053506341.20:exon:1
chr20_CNV2	TcChr20-S	9372	55278	loss	12723	13553	ID=TcCLB.506341.10;Name=TcCLB.506341.10;description=N-acetylglucosamine-6-phosphate+deacetylase-like+protein%2C+putative;size=831;web_id=TcCLB.506341.10;locus_tag=TcCLB.506341.10;size=831;Alias=70871289,71409997,5359.t00001,TcCLB.506341.10,Tc00.1047053506341.10,Tc00.1047053506341.10:pep,Tc00.1047053506341.10:mRNA,Tc00.1047053506341.10:exon:1
chr20_CNV2	TcChr20-S	9372	55278	loss	13655	14050	ID=TcCLB.397937.5;Name=TcCLB.397937.5;description=N-acetylglucosamine-6-phosphate+deacetylase-like+protein%2C+putative;size=396;web_id=TcCLB.397937.5;locus_tag=TcCLB.397937.5;size=396;Alias=70863378,71397349,57.t00002,TcCLB.397937.5,Tc00.1047053397937.5,Tc00.1047053397937.5:pep,Tc00.1047053397937.5:mRNA,Tc00.1047053397937.5:exon:1
chr20_CNV2	TcChr20-S	9372	55278	loss	14765	15403	ID=TcCLB.397937.10;Name=TcCLB.397937.10;description=pumilio%2FPUF+RNA+binding+protein+1%2C+putative+%28PUF1%29;size=639;web_id=TcCLB.397937.10;locus_tag=TcCLB.397937.10;size=639;Alias=PUF1,70863377,71397347,57.t00001,TcCLB.397937.10,Tc00.1047053397937.10,Tc00.1047053397937.10:pep,Tc00.1047053397937.10:mRNA,Tc00.1047053397937.10:exon:1
chr20_CNV2	TcChr20-S	9372	55278	loss	15505	16678	ID=TcCLB.509759.19;Name=TcCLB.509759.19;description=pumilio%2FPUF+RNA+binding+protein+1%2C+putative+%28PUF1%29;size=1174;web_id=TcCLB.509759.19;locus_tag=TcCLB.509759.19;size=1174;Alias=TcCLB.509759.19,71400159,Tc00.1047053509759.19,Tc00.1047053509759.19:pep,Tc00.1047053509759.19:exon:1,5780.t00002,Tc00.1047053509759.19:mRNA,70865430,PUF1
chr20_CNV2	TcChr20-S	9372	55278	loss	17904	18836	ID=TcCLB.509759.10;Name=TcCLB.509759.10;description=L-ribulokinase%2C+putative;size=933;web_id=TcCLB.509759.10;locus_tag=TcCLB.509759.10;size=933;Alias=70865429,71400157,Tc00.1047053509759.10,TcCLB.509759.10,Tc00.1047053509759.10:mRNA,Tc00.1047053509759.10:pep,Tc00.1047053509759.10:exon:1,5780.t00001
chr20_CNV2	TcChr20-S	9372	55278	loss	18937	19571	ID=TcCLB.509757.49;Name=TcCLB.509757.49;description=L-ribulokinase%2C+putative;size=635;web_id=TcCLB.509757.49;locus_tag=TcCLB.509757.49;size=635;Alias=5779.t00005,Tc00.1047053509757.49:mRNA,Tc00.1047053509757.49:pep,Tc00.1047053509757.49,Tc00.1047053509757.49:exon:1,TcCLB.509757.49
chr20_CNV2	TcChr20-S	9372	55278	loss	19772	20596	ID=TcCLB.509757.40;Name=TcCLB.509757.40;description=hypothetical+protein%2C+conserved;size=825;web_id=TcCLB.509757.40;locus_tag=TcCLB.509757.40;size=825;Alias=Tc00.1047053509757.40:mRNA,70867749,Tc00.1047053509757.40:exon:1,5779.t00004,71403794,TcCLB.509757.40,Tc00.1047053509757.40:pep,Tc00.1047053509757.40
chr20_CNV2	TcChr20-S	9372	55278	loss	20869	21642	ID=TcCLB.509757.30;Name=TcCLB.509757.30;description=stress-inducible+protein+STI1-like%2C+putative;size=774;web_id=TcCLB.509757.30;locus_tag=TcCLB.509757.30;size=774;Alias=Tc00.1047053509757.30:pep,TcCLB.509757.30,Tc00.1047053509757.30,70867748,Tc00.1047053509757.30:mRNA,71403792,5779.t00003,Tc00.1047053509757.30:exon:1
chr20_CNV2	TcChr20-S	9372	55278	loss	21963	22859	ID=TcCLB.509757.20;Name=TcCLB.509757.20;description=leucine+carboxyl+methyltransferase%2C+putative;size=897;web_id=TcCLB.509757.20;locus_tag=TcCLB.509757.20;size=897;Alias=Tc00.1047053509757.20,Tc00.1047053509757.20:exon:1,TcCLB.509757.20,70867747,Tc00.1047053509757.20:mRNA,71403790,Tc00.1047053509757.20:pep,5779.t00002
chr20_CNV2	TcChr20-S	9372	55278	loss	23230	25365	ID=TcCLB.509757.10;Name=TcCLB.509757.10;description=hypothetical+protein%2C+conserved;size=2136;web_id=TcCLB.509757.10;locus_tag=TcCLB.509757.10;size=2136;Alias=Tc00.1047053509757.10:exon:1,70867746,Tc00.1047053509757.10,Tc00.1047053509757.10:pep,Tc00.1047053509757.10:mRNA,71403788,5779.t00001,TcCLB.509757.10
chr20_CNV2	TcChr20-S	9372	55278	loss	25469	26470	ID=TcCLB.510963.5;Name=TcCLB.510963.5;description=hypothetical+protein%2C+conserved;size=1002;web_id=TcCLB.510963.5;locus_tag=TcCLB.510963.5;size=1002;Alias=TcCLB.510963.5,Tc00.1047053510963.5:pep,70873362,71413837,8556.t00011,Tc00.1047053510963.5:mRNA,Tc00.1047053510963.5:exon:1,Tc00.1047053510963.5
chr20_CNV2	TcChr20-S	9372	55278	loss	26671	28518	ID=TcCLB.510963.10;Name=TcCLB.510963.10;description=DNA+damage+repair+protein%2C+putative;size=1848;web_id=TcCLB.510963.10;locus_tag=TcCLB.510963.10;size=1848;Alias=71413819,Tc00.1047053510963.10:mRNA,8556.t00001,Tc00.1047053510963.10:pep,TcCLB.510963.10,Tc00.1047053510963.10:exon:1,70873353,Tc00.1047053510963.10
chr20_CNV2	TcChr20-S	9372	55278	loss	28824	31757	ID=TcCLB.510963.20;Name=TcCLB.510963.20;description=hypothetical+protein%2C+conserved;size=2934;web_id=TcCLB.510963.20;locus_tag=TcCLB.510963.20;size=2934;Alias=8556.t00002,Tc00.1047053510963.20:pep,Tc00.1047053510963.20:mRNA,TcCLB.510963.20,71413821,Tc00.1047053510963.20,70873354,Tc00.1047053510963.20:exon:1
chr20_CNV2	TcChr20-S	9372	55278	loss	32052	32993	ID=TcCLB.510963.30;Name=TcCLB.510963.30;description=mRNA+capping+methyltransferase%2C+putative;size=942;web_id=TcCLB.510963.30;locus_tag=TcCLB.510963.30;size=942;Alias=70873355,Tc00.1047053510963.30:pep,71413823,Tc00.1047053510963.30:mRNA,Tc00.1047053510963.30,8556.t00003,TcCLB.510963.30,Tc00.1047053510963.30:exon:1
chr20_CNV2	TcChr20-S	9372	55278	loss	33164	34243	ID=TcCLB.510963.39;Name=TcCLB.510963.39;description=hypothetical+protein%2C+conserved;size=1080;web_id=TcCLB.510963.39;locus_tag=TcCLB.510963.39;size=1080;Alias=Tc00.1047053510963.39:mRNA,TcCLB.510963.39,Tc00.1047053510963.39,70873361,Tc00.1047053510963.39:exon:1,71413835,8556.t00010,Tc00.1047053510963.39:pep
chr20_CNV2	TcChr20-S	9372	55278	loss	36696	38141	ID=TcCLB.510963.50;Name=TcCLB.510963.50;description=fructose-6-phosphate2-kinase%2Ffructose-2%2C6-bisphos+phatase%2Cputative;size=1446;web_id=TcCLB.510963.50;locus_tag=TcCLB.510963.50;size=1446;Alias=71413825,Tc00.1047053510963.50:exon:1,70873356,TcCLB.510963.50,Tc00.1047053510963.50:pep,Tc00.1047053510963.50,Tc00.1047053510963.50:mRNA,8556.t00005
chr20_CNV2	TcChr20-S	9372	55278	loss	38386	39237	ID=TcCLB.510963.60;Name=TcCLB.510963.60;description=hypothetical+protein%2C+conserved;size=852;web_id=TcCLB.510963.60;locus_tag=TcCLB.510963.60;size=852;Alias=Tc00.1047053510963.60:pep,TcCLB.510963.60,Tc00.1047053510963.60,Tc00.1047053510963.60:exon:1,8556.t00006,Tc00.1047053510963.60:mRNA,70873357,71413827
chr20_CNV2	TcChr20-S	9372	55278	loss	39392	39937	ID=TcCLB.510963.70;Name=TcCLB.510963.70;description=ARP2%2F3+complex+subunit%2C+putative;size=546;web_id=TcCLB.510963.70;locus_tag=TcCLB.510963.70;size=546;Alias=Tc00.1047053510963.70,71413829,70873358,Tc00.1047053510963.70:exon:1,Tc00.1047053510963.70:mRNA,8556.t00007,TcCLB.510963.70,Tc00.1047053510963.70:pep
chr20_CNV2	TcChr20-S	9372	55278	loss	40157	40636	ID=TcCLB.510963.80;Name=TcCLB.510963.80;description=hypothetical+protein%2C+conserved;size=480;web_id=TcCLB.510963.80;locus_tag=TcCLB.510963.80;size=480;Alias=70873359,TcCLB.510963.80,Tc00.1047053510963.80,Tc00.1047053510963.80:pep,Tc00.1047053510963.80:mRNA,8556.t00008,71413831,Tc00.1047053510963.80:exon:1
chr20_CNV2	TcChr20-S	9372	55278	loss	40850	43390	ID=TcCLB.510963.90;Name=TcCLB.510963.90;description=elongation+factor+2%2C+putative;size=2541;web_id=TcCLB.510963.90;locus_tag=TcCLB.510963.90;size=2541;Alias=TcCLB.510963.90,70873360,8556.t00009,Tc00.1047053510963.90:mRNA,71413833,Tc00.1047053510963.90,Tc00.1047053510963.90:pep,Tc00.1047053510963.90:exon:1
chr20_CNV2	TcChr20-S	9372	55278	loss	43513	44124	ID=TcCLB.508169.9;Name=TcCLB.508169.9;description=elongation+factor+2%2C+putative;size=612;web_id=TcCLB.508169.9;locus_tag=TcCLB.508169.9;size=612;Alias=7622.t00015,71415412,Tc00.1047053508169.9:mRNA,Tc00.1047053508169.9:exon:1,TcCLB.508169.9,Tc00.1047053508169.9,70874206,Tc00.1047053508169.9:pep
chr20_CNV2	TcChr20-S	9372	55278	loss	44750	47290	ID=TcCLB.508169.20;Name=TcCLB.508169.20;description=elongation+factor+2%2C+putative;size=2541;web_id=TcCLB.508169.20;locus_tag=TcCLB.508169.20;size=2541;Alias=Tc00.1047053508169.20,Tc00.1047053508169.20:mRNA,TcCLB.508169.20,Tc00.1047053508169.20:pep,Tc00.1047053508169.20:exon:1,7622.t00002,70874194,71415388
chr20_CNV2	TcChr20-S	9372	55278	loss	47503	48633	ID=TcCLB.508169.30;Name=TcCLB.508169.30;description=hypothetical+protein%2C+conserved;size=1131;web_id=TcCLB.508169.30;locus_tag=TcCLB.508169.30;size=1131;Alias=Tc00.1047053508169.30:pep,7622.t00003,TcCLB.508169.30,70874195,Tc00.1047053508169.30:mRNA,Tc00.1047053508169.30,Tc00.1047053508169.30:exon:1,71415390
chr20_CNV2	TcChr20-S	9372	55278	loss	48893	49513	ID=TcCLB.508169.40;Name=TcCLB.508169.40;description=mitochondrial+inner+membrane+signal+peptidase%2C+putative%2Cserine+peptidase+clan+SF%2C+family+S26B%2C+putative;size=621;web_id=TcCLB.508169.40;locus_tag=TcCLB.508169.40;size=621;Alias=Tc00.1047053508169.40:mRNA,TcCLB.508169.40,Tc00.1047053508169.40,Tc00.1047053508169.40:exon:1,70874196,7622.t00004,71415392,Tc00.1047053508169.40:pep
chr20_CNV2	TcChr20-S	9372	55278	loss	50441	51808	ID=TcCLB.508169.50;Name=TcCLB.508169.50;description=hypothetical+protein%2C+conserved;size=1368;web_id=TcCLB.508169.50;locus_tag=TcCLB.508169.50;size=1368;Alias=TcCLB.508169.50,Tc00.1047053508169.50,Tc00.1047053508169.50:exon:1,7622.t00005,Tc00.1047053508169.50:pep,70874197,71415394,Tc00.1047053508169.50:mRNA
chr20_CNV2	TcChr20-S	9372	55278	loss	52152	52934	ID=TcCLB.508169.60;Name=TcCLB.508169.60;description=dolicholphosphate-mannose+synthase%2C+putative+%28DPMS%29;size=783;web_id=TcCLB.508169.60;locus_tag=TcCLB.508169.60;size=783;Alias=Tc00.1047053508169.60:pep,71415396,TcCLB.508169.60,DPMS,Tc00.1047053508169.60:exon:1,Tc00.1047053508169.60:mRNA,7622.t00006,Tc00.1047053508169.60,70874198
chr20_CNV2	TcChr20-S	9372	55278	loss	53272	53601	ID=TcCLB.508169.69;Name=TcCLB.508169.69;description=peptidyl-prolyl+cis-trans+isomerase%2C+putative;size=330;web_id=TcCLB.508169.69;locus_tag=TcCLB.508169.69;size=330;Alias=70874204,TcCLB.508169.69,Tc00.1047053508169.69:mRNA,71415408,7622.t00013,Tc00.1047053508169.69:exon:1,Tc00.1047053508169.69:pep,Tc00.1047053508169.69
chr20_CNV2	TcChr20-S	9372	55278	loss	54106	54804	ID=TcCLB.508169.80;Name=TcCLB.508169.80;description=hypothetical+protein%2C+conserved;size=699;web_id=TcCLB.508169.80;locus_tag=TcCLB.508169.80;size=699;Alias=70874199,Tc00.1047053508169.80,71415398,Tc00.1047053508169.80:exon:1,7622.t00008,TcCLB.508169.80,Tc00.1047053508169.80:pep,Tc00.1047053508169.80:mRNA
chr21_CNV1	TcChr21-S	31691	38972	gain	32434	38397	ID=TcCLB.507477.20;Name=TcCLB.507477.20;description=hypothetical+protein%2C+conserved+%28pseudogene%29;size=5964;web_id=TcCLB.507477.20;locus_tag=TcCLB.507477.20;size=5964;Alias=Tc00.1047053507477.20:pseudogenic_transcript:pep,Tc00.1047053507477.20:pseudogenic_transcript,TcCLB.507477.20,Tc00.1047053507477.20,7354.t00002
chr21_CNV4	TcChr21-S	689029	700028	gain	693323	694057	ID=TcCLB.508093.29;Name=TcCLB.508093.29;description=hypothetical+protein%2C+conserved+%28pseudogene%29;size=735;web_id=TcCLB.508093.29;locus_tag=TcCLB.508093.29;size=735;Alias=TcCLB.508093.29,Tc00.1047053508093.29:pseudogenic_transcript:pep,5544.t00003,Tc00.1047053508093.29:pseudogenic_transcript,Tc00.1047053508093.29
chr21_CNV4	TcChr21-S	689029	700028	gain	695082	695648	ID=TcCLB.508093.39;Name=TcCLB.508093.39;description=GMP+synthetase+%28pseudogene%29%2C+putative;size=567;web_id=TcCLB.508093.39;locus_tag=TcCLB.508093.39;size=567;Alias=Tc00.1047053508093.39,5544.t00004,TcCLB.508093.39,Tc00.1047053508093.39:pseudogenic_transcript:pep,Tc00.1047053508093.39:pseudogenic_transcript
chr21_CNV4	TcChr21-S	689029	700028	gain	695782	696630	ID=TcCLB.508095.10;Name=TcCLB.508095.10;description=hypothetical+protein%2C+conserved;size=849;web_id=TcCLB.508095.10;locus_tag=TcCLB.508095.10;size=849;Alias=Tc00.1047053508095.10:pep,Tc00.1047053508095.10:exon:1,Tc00.1047053508095.10,71405877,TcCLB.508095.10,Tc00.1047053508095.10:mRNA,70868963,7596.t00001
chr21_CNV5	TcChr21-S	43737	66523	loss	49106	51751	ID=TcCLB.507479.29;Name=TcCLB.507479.29;description=retrotransposon+hot+spot+protein+%28RHS%2C+pseudogene%29%2C+putative%2Cretrotransposon+hot+spot+protein+3+%28RHS3%29%2C+putative%2C+degenerate;size=2646;web_id=TcCLB.507479.29;locus_tag=TcCLB.507479.29;size=2646;Alias=Tc00.1047053507479.29,Tc00.1047053507479.29:pseudogenic_transcript:pep,TcCLB.507479.29,Tc00.1047053507479.29:pseudogenic_transcri…
chr21_CNV5	TcChr21-S	43737	66523	loss	58023	59048	ID=TcCLB.507479.51;Name=TcCLB.507479.51;description=beta+galactofuranosyl+glycosyltransferase%2C+putative;size=1026;web_id=TcCLB.507479.51;locus_tag=TcCLB.507479.51;size=1026;Alias=Tc00.1047053507479.51:mRNA,Tc00.1047053507479.51:exon:1,71422234,5478.t00009,Tc00.1047053507479.51:pep,TcCLB.507479.51,Tc00.1047053507479.51,70876807
chr21_CNV5	TcChr21-S	43737	66523	loss	61846	64692	ID=TcCLB.507479.70;Name=TcCLB.507479.70;description=trans-sialidase%2C+Group+IV%2C+putative;size=2847;web_id=TcCLB.507479.70;locus_tag=TcCLB.507479.70;size=2847;Alias=TcCLB.507479.70,Tc00.1047053507479.70:exon:1,5478.t00007,Tc00.1047053507479.70,Tc00.1047053507479.70:pep,Tc00.1047053507479.70:mRNA,71422231,70876806
chr21_CNV6	TcChr21-S	69227	86063	loss	73355	74182	ID=TcCLB.463155.10;Name=TcCLB.463155.10;description=retrotransposon+hot+spot+protein+%28RHS%2C+pseudogene%29%2C+putative;size=828;web_id=TcCLB.463155.10;locus_tag=TcCLB.463155.10;size=828;Alias=23401.t00001,TcCLB.463155.10,Tc00.1047053463155.10,Tc00.1047053463155.10:pseudogenic_transcript,Tc00.1047053463155.10:pseudogenic_transcript:pep
chr21_CNV6	TcChr21-S	69227	86063	loss	74987	77950	ID=TcCLB.463155.20;Name=TcCLB.463155.20;description=retrotransposon+hot+spot+%28RHS%29+protein%2C+putative;size=2964;web_id=TcCLB.463155.20;locus_tag=TcCLB.463155.20;size=2964;Alias=70869165,71406227,23401.t00002,TcCLB.463155.20,Tc00.1047053463155.20,Tc00.1047053463155.20:pep,Tc00.1047053463155.20:mRNA,Tc00.1047053463155.20:exon:1
chr21_CNV6	TcChr21-S	69227	86063	loss	79479	82052	ID=TcCLB.463155.40;Name=TcCLB.463155.40;description=glycine+dehydrogenase+%5Bdecarboxylating%5D+%28pseudogene%29%2C+putative;size=2574;web_id=TcCLB.463155.40;locus_tag=TcCLB.463155.40;size=2574;Alias=23401.t00004,TcCLB.463155.40,Tc00.1047053463155.40,Tc00.1047053463155.40:pseudogenic_transcript,Tc00.1047053463155.40:pseudogenic_transcript:pep
chr21_CNV7	TcChr21-S	117518	126177	loss	118615	120432	ID=TcCLB.506947.10;Name=TcCLB.506947.10;description=hypothetical+protein%2C+conserved;size=1818;web_id=TcCLB.506947.10;locus_tag=TcCLB.506947.10;size=1818;Alias=70875864,Tc00.1047053506947.10:mRNA,71419627,Tc00.1047053506947.10,TcCLB.506947.10,Tc00.1047053506947.10:exon:1,7150.t00001,Tc00.1047053506947.10:pep
chr21_CNV7	TcChr21-S	117518	126177	loss	121168	122522	ID=TcCLB.510605.19;Name=TcCLB.510605.19;description=hypothetical+protein%2C+conserved;size=1355;web_id=TcCLB.510605.19;locus_tag=TcCLB.510605.19;size=1355;Alias=Tc00.1047053510605.19:pep,Tc00.1047053510605.19:mRNA,Tc00.1047053510605.19,TcCLB.510605.19,Tc00.1047053510605.19:exon:1,5952.t00002
chr21_CNV7	TcChr21-S	117518	126177	loss	123322	125139	ID=TcCLB.510605.10;Name=TcCLB.510605.10;description=hypothetical+protein%2C+conserved;size=1818;web_id=TcCLB.510605.10;locus_tag=TcCLB.510605.10;size=1818;Alias=TcCLB.510605.10,Tc00.1047053510605.10:exon:1,70866287,71401402,Tc00.1047053510605.10:mRNA,5952.t00001,Tc00.1047053510605.10:pep,Tc00.1047053510605.10
chr21_CNV8	TcChr21-S	646577	663694	loss	660522	663320	ID=TcCLB.510175.90;Name=TcCLB.510175.90;description=retrotransposon+hot+spot+%28RHS%29+protein%2C+putative;size=2799;web_id=TcCLB.510175.90;locus_tag=TcCLB.510175.90;size=2799;Alias=71657059,Tc00.1047053510175.90:exon:1,Tc00.1047053510175.90:mRNA,TcCLB.510175.90,Tc00.1047053510175.90,70882218,Tc00.1047053510175.90:pep,5855.t00009
chr21_CNV9	TcChr21-S	669666	680597	loss	671102	671788	ID=TcCLB.510175.125;Name=TcCLB.510175.125;description=hypothetical+protein;size=687;web_id=TcCLB.510175.125;locus_tag=TcCLB.510175.125;size=687;Alias=Tc00.1047053510175.125,TcCLB.510175.125,Tc00.1047053510175.125:exon:1,Tc00.1047053510175.125:pep,5855.t00021,71657065,Tc00.1047053510175.125:mRNA,70882221
chr21_CNV9	TcChr21-S	669666	680597	loss	671964	672989	ID=TcCLB.510175.140;Name=TcCLB.510175.140;description=hypothetical+protein%2C+conserved+%28pseudogene%29;size=1026;web_id=TcCLB.510175.140;locus_tag=TcCLB.510175.140;size=1026;Alias=5855.t00014,Tc00.1047053510175.140,Tc00.1047053510175.140:pseudogenic_transcript,Tc00.1047053510175.140:pseudogenic_transcript:pep,TcCLB.510175.140
chr21_CNV9	TcChr21-S	669666	680597	loss	674427	674738	ID=TcCLB.510175.150;Name=TcCLB.510175.150;description=hypothetical+protein%2C+conserved;size=312;web_id=TcCLB.510175.150;locus_tag=TcCLB.510175.150;size=312;Alias=Tc00.1047053510175.150:mRNA,Tc00.1047053510175.150,5855.t00015,Tc00.1047053510175.150:pep,71657061,Tc00.1047053510175.150:exon:1,70882219,TcCLB.510175.150
chr21_CNV9	TcChr21-S	669666	680597	loss	674857	675876	ID=TcCLB.510175.160;Name=TcCLB.510175.160;description=protein+kinase%2C+putative;size=1020;web_id=TcCLB.510175.160;locus_tag=TcCLB.510175.160;size=1020;Alias=70882220,TcCLB.510175.160,Tc00.1047053510175.160:exon:1,71657063,Tc00.1047053510175.160:mRNA,5855.t00016,Tc00.1047053510175.160:pep,Tc00.1047053510175.160
chr21_CNV9	TcChr21-S	669666	680597	loss	676295	679084	ID=TcCLB.510175.170;Name=TcCLB.510175.170;description=glycine+dehydrogenase+%5Bdecarboxylating%5D+%28pseudogene%29%2C+putative;size=2790;web_id=TcCLB.510175.170;locus_tag=TcCLB.510175.170;size=2790;Alias=Tc00.1047053510175.170,TcCLB.510175.170,Tc00.1047053510175.170:pseudogenic_transcript,Tc00.1047053510175.170:pseudogenic_transcript:pep,5855.t00017
chr22_CNV1	TcChr22-S	285619	291346	gain	285717	286652	ID=TcCLB.504427.50;Name=TcCLB.504427.50;description=hypothetical+protein%2C+conserved;size=936;web_id=TcCLB.504427.50;locus_tag=TcCLB.504427.50;size=936;Alias=70884778,71665001,6288.t00005,TcCLB.504427.50,Tc00.1047053504427.50,Tc00.1047053504427.50:pep,Tc00.1047053504427.50:mRNA,Tc00.1047053504427.50:exon:1
chr22_CNV1	TcChr22-S	285619	291346	gain	287963	288907	ID=TcCLB.504427.60;Name=TcCLB.504427.60;description=hypothetical+protein%2C+conserved;size=945;web_id=TcCLB.504427.60;locus_tag=TcCLB.504427.60;size=945;Alias=70884779,71665003,6288.t00006,TcCLB.504427.60,Tc00.1047053504427.60,Tc00.1047053504427.60:pep,Tc00.1047053504427.60:mRNA,Tc00.1047053504427.60:exon:1
chr22_CNV1	TcChr22-S	285619	291346	gain	289765	290031	ID=TcCLB.504427.64;Name=TcCLB.504427.64;description=hypothetical+protein%2C+conserved;size=267;web_id=TcCLB.504427.64;locus_tag=TcCLB.504427.64;size=267;Alias=70884799,71665043,6288.t00029,TcCLB.504427.64,Tc00.1047053504427.64,Tc00.1047053504427.64:pep,Tc00.1047053504427.64:mRNA,Tc00.1047053504427.64:exon:1
chr22_CNV2	TcChr22-S	687582	694841	gain	690150	692573	ID=TcCLB.506345.40;Name=TcCLB.506345.40;description=trans-sialidase%2C+Group+II%2C+putative;size=2424;web_id=TcCLB.506345.40;locus_tag=TcCLB.506345.40;size=2424;Alias=70876776,71422140,6906.t00004,TcCLB.506345.40,Tc00.1047053506345.40,Tc00.1047053506345.40:pep,Tc00.1047053506345.40:mRNA,Tc00.1047053506345.40:exon:1
chr22_CNV3	TcChr22-S	100	15866	loss	1969	4215	ID=TcCLB.506397.10;Name=TcCLB.506397.10;description=trans-sialidase%2C+Group+II%2C+putative;size=2247;web_id=TcCLB.506397.10;locus_tag=TcCLB.506397.10;size=2247;Alias=70867425,71403257,6928.t00001,TcCLB.506397.10,Tc00.1047053506397.10,Tc00.1047053506397.10:pep,Tc00.1047053506397.10:mRNA,Tc00.1047053506397.10:exon:1
chr22_CNV3	TcChr22-S	100	15866	loss	7875	10214	ID=TcCLB.509871.10;Name=TcCLB.509871.10;description=retrotransposon+hot+spot+protein+%28RHS%2C+pseudogene%29%2C+putative;size=2340;web_id=TcCLB.509871.10;locus_tag=TcCLB.509871.10;size=2340;Alias=TcCLB.509871.10,8228.t00001,Tc00.1047053509871.10:pseudogenic_transcript:pep,Tc00.1047053509871.10:pseudogenic_transcript,Tc00.1047053509871.10
chr22_CNV3	TcChr22-S	100	15866	loss	12630	13127	ID=TcCLB.509871.21;Name=TcCLB.509871.21;description=N-acetyltransferase+complex+ARD1+subunit+%28pseudogene%29%2C+putative;size=498;web_id=TcCLB.509871.21;locus_tag=TcCLB.509871.21;size=498;Alias=Tc00.1047053509871.21,Tc00.1047053509871.21:pseudogenic_transcript,8228.t00011,TcCLB.509871.21,Tc00.1047053509871.21:pseudogenic_transcript:pep
chr22_CNV3	TcChr22-S	100	15866	loss	13273	14298	ID=TcCLB.509871.31;Name=TcCLB.509871.31;description=ATP-dependent+DEAD%2FH+RNA+helicase+%28pseudogene%29%2C+putative;size=1026;web_id=TcCLB.509871.31;locus_tag=TcCLB.509871.31;size=1026;Alias=TcCLB.509871.31,Tc00.1047053509871.31,8228.t00010,Tc00.1047053509871.31:pseudogenic_transcript,Tc00.1047053509871.31:pseudogenic_transcript:pep
chr22_CNV4	TcChr22-S	20664	37064	loss	24017	34480	ID=TcCLB.509871.80;Name=TcCLB.509871.80;description=dispersed+gene+family+protein+1+%28DGF-1%29%2C+putative;size=10464;web_id=TcCLB.509871.80;locus_tag=TcCLB.509871.80;size=10464;Alias=Tc00.1047053509871.80,Tc00.1047053509871.80:mRNA,8228.t00008,70877363,71423775,Tc00.1047053509871.80:exon:1,TcCLB.509871.80,Tc00.1047053509871.80:pep
chr22_CNV4	TcChr22-S	20664	37064	loss	35090	35165	ID=TcCLB.509871.90;Name=TcCLB.509871.90;description=C%2FD+small+nucleolar+RNA+%28snoRNA%29%2C+TB8C3C3;size=76;web_id=TcCLB.509871.90;locus_tag=TcCLB.509871.90;size=76;Alias=Tc00.1047053509871.90:snoRNA,TcCLB.509871.90,Tc00.1047053509871.90
chr22_CNV4	TcChr22-S	20664	37064	loss	35335	35514	ID=TcCLB.466823.20;Name=TcCLB.466823.20;description=tryptophanyl-tRNA+synthetase%2C+putative;size=180;web_id=TcCLB.466823.20;locus_tag=TcCLB.466823.20;size=180;Alias=70863297,71397256,3710.t00002,TcCLB.466823.20,Tc00.1047053466823.20,Tc00.1047053466823.20:pep,Tc00.1047053466823.20:mRNA,Tc00.1047053466823.20:exon:1
chr22_CNV4	TcChr22-S	20664	37064	loss	36035	36949	ID=TcCLB.466823.10;Name=TcCLB.466823.10;description=hypothetical+protein%2C+conserved;size=915;web_id=TcCLB.466823.10;locus_tag=TcCLB.466823.10;size=915;Alias=70863296,71397254,3710.t00001,TcCLB.466823.10,Tc00.1047053466823.10,Tc00.1047053466823.10:pep,Tc00.1047053466823.10:mRNA,Tc00.1047053466823.10:exon:1
chr22_CNV5	TcChr22-S	386135	398288	loss	388120	391125	ID=TcCLB.504429.50;Name=TcCLB.504429.50;description=trans-sialidase+%28pseudogene%29%2C+putative;size=3006;web_id=TcCLB.504429.50;locus_tag=TcCLB.504429.50;size=3006;Alias=6289.t00005,TcCLB.504429.50,Tc00.1047053504429.50,Tc00.1047053504429.50:pseudogenic_transcript,Tc00.1047053504429.50:pseudogenic_transcript:pep
chr22_CNV5	TcChr22-S	386135	398288	loss	391976	393829	ID=TcCLB.504429.70;Name=TcCLB.504429.70;description=retrotransposon+hot+spot+protein+%28RHS%2C+pseudogene%29%2C+putative;size=1854;web_id=TcCLB.504429.70;locus_tag=TcCLB.504429.70;size=1854;Alias=6289.t00007,TcCLB.504429.70,Tc00.1047053504429.70,Tc00.1047053504429.70:pseudogenic_transcript,Tc00.1047053504429.70:pseudogenic_transcript:pep
chr23_CNV1	TcChr23-S	488241	500509	gain	495984	496985	ID=TcCLB.511625.90;Name=TcCLB.511625.90;description=mucin-associated+surface+protein+%28MASP%29%2C+putative;size=1002;web_id=TcCLB.511625.90;locus_tag=TcCLB.511625.90;size=1002;Alias=8738.t00009,Tc00.1047053511625.90:mRNA,Tc00.1047053511625.90:exon:1,71649558,Tc00.1047053511625.90:pep,Tc00.1047053511625.90,TcCLB.511625.90,70878385
chr23_CNV1	TcChr23-S	488241	500509	gain	497556	498188	ID=TcCLB.511625.100;Name=TcCLB.511625.100;description=mucin+TcMUCII%2C+putative;size=633;web_id=TcCLB.511625.100;locus_tag=TcCLB.511625.100;size=633;Alias=TcCLB.511625.100,Tc00.1047053511625.100:pep,Tc00.1047053511625.100:exon:1,4850278,Tc00.1047053511625.100:mRNA,8738.t00010,Tc00.1047053511625.100,71649560,70878386
chr23_CNV2	TcChr23-S	173465	178325	loss	173664	175988	ID=TcCLB.511197.40;Name=TcCLB.511197.40;description=trans-sialidase+%28pseudogene%29%2C+putative;size=2325;web_id=TcCLB.511197.40;locus_tag=TcCLB.511197.40;size=2325;Alias=Tc00.1047053511197.40,Tc00.1047053511197.40:pseudogenic_transcript,6071.t00004,Tc00.1047053511197.40:pseudogenic_transcript:pep,TcCLB.511197.40
chr23_CNV2	TcChr23-S	173465	178325	loss	176869	177276	ID=TcCLB.511197.50;Name=TcCLB.511197.50;description=elongation+factor+1-gamma+%28EF-1-gamma%2C+pseudogene%29%2C+putative;size=408;web_id=TcCLB.511197.50;locus_tag=TcCLB.511197.50;size=408;Alias=TcCLB.511197.50,6071.t00005,Tc00.1047053511197.50,Tc00.1047053511197.50:pseudogenic_transcript:pep,Tc00.1047053511197.50:pseudogenic_transcript
chr23_CNV3	TcChr23-S	307516	314968	loss	308465	309397	ID=TcCLB.511109.10;Name=TcCLB.511109.10;description=surface+protein+TolT+%28pseudogene%29+%28TolT%29;size=933;web_id=TcCLB.511109.10;locus_tag=TcCLB.511109.10;size=933;Alias=Tc00.1047053511109.10:pseudogenic_transcript:pep,Tc00.1047053511109.10,8600.t00001,TolT,TcCLB.511109.10,Tc00.1047053511109.10:pseudogenic_transcript
chr23_CNV3	TcChr23-S	307516	314968	loss	309927	310859	ID=TcCLB.508767.20;Name=TcCLB.508767.20;description=surface+protein+TolT+%28TolT%29;size=933;web_id=TcCLB.508767.20;locus_tag=TcCLB.508767.20;size=933;Alias=TolT,Tc00.1047053508767.20,7864.t00002,70864909,Tc00.1047053508767.20:pep,71399457,Tc00.1047053508767.20:exon:1,Tc00.1047053508767.20:mRNA,TcCLB.508767.20
chr23_CNV3	TcChr23-S	307516	314968	loss	311581	312288	ID=TcCLB.508767.10;Name=TcCLB.508767.10;description=surface+protein+TolT;size=708;web_id=TcCLB.508767.10;locus_tag=TcCLB.508767.10;size=708;Alias=7864.t00001,Tc00.1047053508767.10:pep,70864908,Tc00.1047053508767.10:exon:1,TcCLB.508767.10,71399455,Tc00.1047053508767.10,Tc00.1047053508767.10:mRNA
chr23_CNV3	TcChr23-S	307516	314968	loss	312984	313238	ID=TcCLB.508765.50;Name=TcCLB.508765.50;description=mucin+TcMUCI+%28pseudogene%29%2C+putative;size=255;web_id=TcCLB.508765.50;locus_tag=TcCLB.508765.50;size=255;Alias=Tc00.1047053508765.50:pseudogenic_transcript,7863.t00005,Tc00.1047053508765.50:pseudogenic_transcript:pep,Tc00.1047053508765.50,TcCLB.508765.50
chr23_CNV3	TcChr23-S	307516	314968	loss	313959	314306	ID=TcCLB.508765.40;Name=TcCLB.508765.40;description=hypothetical+protein;size=348;web_id=TcCLB.508765.40;locus_tag=TcCLB.508765.40;size=348;Alias=71404438,Tc00.1047053508765.40:exon:1,Tc00.1047053508765.40,Tc00.1047053508765.40:pep,TcCLB.508765.40,70868129,7863.t00004,Tc00.1047053508765.40:mRNA
chr23_CNV4	TcChr23-S	557680	570997	loss	563795	565235	ID=TcCLB.419637.9;Name=TcCLB.419637.9;description=dispersed+gene+family+protein+1+%28DGF-1%29%2C+putative;size=1441;web_id=TcCLB.419637.9;locus_tag=TcCLB.419637.9;size=1441;Alias=70861617,71395340,1273.t00001,TcCLB.419637.9,Tc00.1047053419637.9,Tc00.1047053419637.9:pep,Tc00.1047053419637.9:mRNA,Tc00.1047053419637.9:exon:1
chr23_CNV4	TcChr23-S	557680	570997	loss	565339	566922	ID=TcCLB.429185.20;Name=TcCLB.429185.20;description=trans-sialidase+%28pseudogene%29%2C+putative;size=1584;web_id=TcCLB.429185.20;locus_tag=TcCLB.429185.20;size=1584;Alias=1801.t00002,TcCLB.429185.20,Tc00.1047053429185.20,Tc00.1047053429185.20:pseudogenic_transcript,Tc00.1047053429185.20:pseudogenic_transcript:pep
chr23_CNV4	TcChr23-S	557680	570997	loss	567197	568402	ID=TcCLB.429185.31;Name=TcCLB.429185.31;description=trans-sialidase+%28pseudogene%29%2C+putative;size=1206;web_id=TcCLB.429185.31;locus_tag=TcCLB.429185.31;size=1206;Alias=1801.t00003,TcCLB.429185.31,Tc00.1047053429185.31,Tc00.1047053429185.31:pseudogenic_transcript,Tc00.1047053429185.31:pseudogenic_transcript:pep
chr23_CNV5	TcChr23-S	575881	625816	loss	576201	577397	ID=TcCLB.411337.10;Name=TcCLB.411337.10;description=retrotransposon+hot+spot+protein+%28RHS%2C+pseudogene%29%2C+putative;size=1197;web_id=TcCLB.411337.10;locus_tag=TcCLB.411337.10;size=1197;Alias=825.t00001,TcCLB.411337.10,Tc00.1047053411337.10,Tc00.1047053411337.10:pseudogenic_transcript,Tc00.1047053411337.10:pseudogenic_transcript:pep
chr23_CNV5	TcChr23-S	575881	625816	loss	577500	578507	ID=TcCLB.509737.19;Name=TcCLB.509737.19;description=retrotransposon+hot+spot+protein+%28RHS%2C+pseudogene%29%2C+putative;size=1008;web_id=TcCLB.509737.19;locus_tag=TcCLB.509737.19;size=1008;Alias=Tc00.1047053509737.19:pseudogenic_transcript:pep,Tc00.1047053509737.19:pseudogenic_transcript,5775.t00002,TcCLB.509737.19,Tc00.1047053509737.19
chr23_CNV5	TcChr23-S	575881	625816	loss	579763	580782	ID=TcCLB.509737.9;Name=TcCLB.509737.9;description=trans-sialidase%2C+putative;size=1020;web_id=TcCLB.509737.9;locus_tag=TcCLB.509737.9;size=1020;Alias=Tc00.1047053509737.9:exon:1,Tc00.1047053509737.9:mRNA,5775.t00001,TcCLB.509737.9,Tc00.1047053509737.9,70865379,Tc00.1047053509737.9:pep,71400084
chr23_CNV5	TcChr23-S	575881	625816	loss	582390	585311	ID=TcCLB.509735.150;Name=TcCLB.509735.150;description=retrotransposon+hot+spot+protein+%28RHS%2C+pseudogene%29%2C+putative;size=2922;web_id=TcCLB.509735.150;locus_tag=TcCLB.509735.150;size=2922;Alias=Tc00.1047053509735.150:pseudogenic_transcript,Tc00.1047053509735.150,8186.t00015,TcCLB.509735.150,Tc00.1047053509735.150:pseudogenic_transcript:pep
chr23_CNV5	TcChr23-S	575881	625816	loss	586300	588507	ID=TcCLB.509735.140;Name=TcCLB.509735.140;description=trans-sialidase+%28pseudogene%29%2C+putative;size=2208;web_id=TcCLB.509735.140;locus_tag=TcCLB.509735.140;size=2208;Alias=Tc00.1047053509735.140:pseudogenic_transcript,8186.t00014,TcCLB.509735.140,Tc00.1047053509735.140:pseudogenic_transcript:pep,Tc00.1047053509735.140
chr23_CNV5	TcChr23-S	575881	625816	loss	591674	594892	ID=TcCLB.509735.120;Name=TcCLB.509735.120;description=retrotransposon+hot+spot+%28RHS%29+protein%2C+putative;size=3219;web_id=TcCLB.509735.120;locus_tag=TcCLB.509735.120;size=3219;Alias=70881586,TcCLB.509735.120,71655799,Tc00.1047053509735.120:pep,8186.t00012,Tc00.1047053509735.120:mRNA,Tc00.1047053509735.120:exon:1,Tc00.1047053509735.120
chr23_CNV5	TcChr23-S	575881	625816	loss	596190	598394	ID=TcCLB.509735.100;Name=TcCLB.509735.100;description=trans-sialidase+%28pseudogene%29%2C+putative;size=2205;web_id=TcCLB.509735.100;locus_tag=TcCLB.509735.100;size=2205;Alias=TcCLB.509735.100,Tc00.1047053509735.100:pseudogenic_transcript:pep,Tc00.1047053509735.100,8186.t00010,Tc00.1047053509735.100:pseudogenic_transcript
chr23_CNV5	TcChr23-S	575881	625816	loss	600223	610602	ID=TcCLB.509735.84;Name=TcCLB.509735.84;description=dispersed+gene+family+protein+1+%28DGF-1%29%2C+putative;size=10380;web_id=TcCLB.509735.84;locus_tag=TcCLB.509735.84;size=10380;Alias=Tc00.1047053509735.84:pep,71655801,Tc00.1047053509735.84,Tc00.1047053509735.84:exon:1,8186.t00016,70881587,Tc00.1047053509735.84:mRNA,TcCLB.509735.84
chr23_CNV5	TcChr23-S	575881	625816	loss	612868	615828	ID=TcCLB.509735.70;Name=TcCLB.509735.70;description=retrotransposon+hot+spot+protein+%28RHS%2C+pseudogene%29%2C+putative;size=2961;web_id=TcCLB.509735.70;locus_tag=TcCLB.509735.70;size=2961;Alias=TcCLB.509735.70,Tc00.1047053509735.70:pseudogenic_transcript:pep,Tc00.1047053509735.70,Tc00.1047053509735.70:pseudogenic_transcript,8186.t00007
chr23_CNV5	TcChr23-S	575881	625816	loss	616708	619020	ID=TcCLB.509735.60;Name=TcCLB.509735.60;description=trans-sialidase+%28pseudogene%29%2C+putative;size=2313;web_id=TcCLB.509735.60;locus_tag=TcCLB.509735.60;size=2313;Alias=TcCLB.509735.60,Tc00.1047053509735.60:pseudogenic_transcript,Tc00.1047053509735.60:pseudogenic_transcript:pep,Tc00.1047053509735.60,8186.t00006
chr23_CNV5	TcChr23-S	575881	625816	loss	622190	625252	ID=TcCLB.509735.30;Name=TcCLB.509735.30;description=retrotransposon+hot+spot+protein+%28RHS%2C+pseudogene%29%2C+putative;size=3063;web_id=TcCLB.509735.30;locus_tag=TcCLB.509735.30;size=3063;Alias=8186.t00003,Tc00.1047053509735.30:pseudogenic_transcript,TcCLB.509735.30,Tc00.1047053509735.30,Tc00.1047053509735.30:pseudogenic_transcript:pep
chr24_CNV1	TcChr24-S	80917	85837	gain	81473	83014	ID=TcCLB.509927.10;Name=TcCLB.509927.10;description=trans-sialidase%2C+putative;size=1542;web_id=TcCLB.509927.10;locus_tag=TcCLB.509927.10;size=1542;Alias=Tc00.1047053509927.10,Tc00.1047053509927.10:exon:1,8247.t00001,TcCLB.509927.10,Tc00.1047053509927.10:mRNA,Tc00.1047053509927.10:pep
chr24_CNV2	TcChr24-S	20597	31454	loss	22160	23359	ID=TcCLB.507899.5;Name=TcCLB.507899.5;description=trans-sialidase+%28pseudogene%29%2C+putative;size=1200;web_id=TcCLB.507899.5;locus_tag=TcCLB.507899.5;size=1200;Alias=Tc00.1047053507899.5,Tc00.1047053507899.5:pseudogenic_transcript,Tc00.1047053507899.5:pseudogenic_transcript:pep,TcCLB.507899.5,7519.t00002
chr24_CNV2	TcChr24-S	20597	31454	loss	24623	27235	ID=TcCLB.507899.10;Name=TcCLB.507899.10;description=retrotransposon+hot+spot+protein+%28RHS%2C+pseudogene%29%2C+putative;size=2613;web_id=TcCLB.507899.10;locus_tag=TcCLB.507899.10;size=2613;Alias=7519.t00001,TcCLB.507899.10,Tc00.1047053507899.10,Tc00.1047053507899.10:pseudogenic_transcript,Tc00.1047053507899.10:pseudogenic_transcript:pep
chr24_CNV2	TcChr24-S	20597	31454	loss	28966	30987	ID=TcCLB.503985.10;Name=TcCLB.503985.10;description=trans-sialidase+%28pseudogene%29%2C+putative;size=2022;web_id=TcCLB.503985.10;locus_tag=TcCLB.503985.10;size=2022;Alias=4851.t00005,TcCLB.503985.10,Tc00.1047053503985.10,Tc00.1047053503985.10:pseudogenic_transcript,Tc00.1047053503985.10:pseudogenic_transcript:pep
chr24_CNV3	TcChr24-S	157773	169888	loss	158406	159245	ID=TcCLB.436535.19;Name=TcCLB.436535.19;description=Glucose-6-phosphate+dehydrogenase%2C+putative;size=840;web_id=TcCLB.436535.19;locus_tag=TcCLB.436535.19;size=840;Alias=70865419,71400140,2206.t00002,TcCLB.436535.19,Tc00.1047053436535.19,Tc00.1047053436535.19:pep,Tc00.1047053436535.19:mRNA,Tc00.1047053436535.19:exon:1
chr24_CNV3	TcChr24-S	157773	169888	loss	159346	160163	ID=TcCLB.506953.49;Name=TcCLB.506953.49;description=glucose-6-phosphate+1-dehydrogenase%2C+putative;size=818;web_id=TcCLB.506953.49;locus_tag=TcCLB.506953.49;size=818;Alias=TcCLB.506953.49,Tc00.1047053506953.49:exon:1,Tc00.1047053506953.49:pep,Tc00.1047053506953.49:mRNA,Tc00.1047053506953.49,71410497,5419.t00005,70871564
chr24_CNV3	TcChr24-S	157773	169888	loss	160655	161071	ID=TcCLB.506953.45;Name=TcCLB.506953.45;description=ascorbate-dependent+peroxidase+%28pseudogene%29%2C+putative;size=417;web_id=TcCLB.506953.45;locus_tag=TcCLB.506953.45;size=417;Alias=Tc00.1047053506953.45:pseudogenic_transcript,Tc00.1047053506953.45,5419.t00007,TcCLB.506953.45,Tc00.1047053506953.45:pseudogenic_transcript:pep
chr24_CNV3	TcChr24-S	157773	169888	loss	161510	164614	ID=TcCLB.506953.40;Name=TcCLB.506953.40;description=hypothetical+protein%2C+conserved;size=3105;web_id=TcCLB.506953.40;locus_tag=TcCLB.506953.40;size=3105;Alias=Tc00.1047053506953.40:exon:1,Tc00.1047053506953.40:pep,5419.t00004,71410495,70871563,TcCLB.506953.40,Tc00.1047053506953.40:mRNA,Tc00.1047053506953.40
chr24_CNV3	TcChr24-S	157773	169888	loss	165709	166731	ID=TcCLB.506953.30;Name=TcCLB.506953.30;description=protein+kinase%2C+putative;size=1023;web_id=TcCLB.506953.30;locus_tag=TcCLB.506953.30;size=1023;Alias=Tc00.1047053506953.30,71410493,Tc00.1047053506953.30:exon:1,70871562,Tc00.1047053506953.30:mRNA,TcCLB.506953.30,Tc00.1047053506953.30:pep,5419.t00003
chr24_CNV4	TcChr24-S	172349	239035	loss	173058	174095	ID=TcCLB.511675.3;Name=TcCLB.511675.3;description=surface+antigen+TASV%2C+putative%2Chypothetical+protein;size=1038;web_id=TcCLB.511675.3;locus_tag=TcCLB.511675.3;size=1038;Alias=Tc00.1047053511675.3:pep,8750.t00004,Tc00.1047053511675.3,TcCLB.511675.3,71406333,Tc00.1047053511675.3:exon:1,Tc00.1047053511675.3:mRNA,70869225
chr24_CNV4	TcChr24-S	172349	239035	loss	175111	175641	ID=TcCLB.511675.6;Name=TcCLB.511675.6;description=hypothetical+protein%2C+conserved+%28pseudogene%29;size=531;web_id=TcCLB.511675.6;locus_tag=TcCLB.511675.6;size=531;Alias=8750.t00005,Tc00.1047053511675.6:pseudogenic_transcript:pep,Tc00.1047053511675.6,TcCLB.511675.6,Tc00.1047053511675.6:pseudogenic_transcript
chr24_CNV4	TcChr24-S	172349	239035	loss	176370	178784	ID=TcCLB.511675.10;Name=TcCLB.511675.10;description=trans-sialidase+%28pseudogene%29%2C+putative;size=2415;web_id=TcCLB.511675.10;locus_tag=TcCLB.511675.10;size=2415;Alias=TcCLB.511675.10,8750.t00001,Tc00.1047053511675.10:pseudogenic_transcript:pep,Tc00.1047053511675.10,Tc00.1047053511675.10:pseudogenic_transcript
chr24_CNV4	TcChr24-S	172349	239035	loss	180063	181574	ID=TcCLB.511675.30;Name=TcCLB.511675.30;description=retrotransposon+hot+spot+protein+%28RHS%2C+pseudogene%29%2C+putative;size=1512;web_id=TcCLB.511675.30;locus_tag=TcCLB.511675.30;size=1512;Alias=TcCLB.511675.30,Tc00.1047053511675.30,8750.t00003,Tc00.1047053511675.30:pseudogenic_transcript,Tc00.1047053511675.30:pseudogenic_transcript:pep
chr24_CNV4	TcChr24-S	172349	239035	loss	181677	182942	ID=TcCLB.509121.10;Name=TcCLB.509121.10;description=retrotransposon+hot+spot+protein+%28RHS%2C+pseudogene%29%2C+putative;size=1266;web_id=TcCLB.509121.10;locus_tag=TcCLB.509121.10;size=1266;Alias=Tc00.1047053509121.10,Tc00.1047053509121.10:pseudogenic_transcript,TcCLB.509121.10,Tc00.1047053509121.10:pseudogenic_transcript:pep,5648.t00001
chr24_CNV4	TcChr24-S	172349	239035	loss	185259	192236	ID=TcCLB.509121.20;Name=TcCLB.509121.20;description=dispersed+gene+family+protein+1+%28DGF-1%2C+pseudogene%29%2C+putative;size=6978;web_id=TcCLB.509121.20;locus_tag=TcCLB.509121.20;size=6978;Alias=Tc00.1047053509121.20:pseudogenic_transcript,TcCLB.509121.20,5648.t00002,Tc00.1047053509121.20,Tc00.1047053509121.20:pseudogenic_transcript:pep
chr24_CNV4	TcChr24-S	172349	239035	loss	192337	195709	ID=TcCLB.405453.9;Name=TcCLB.405453.9;description=dispersed+gene+family+protein+1+%28DGF-1%29%2C+putative;size=3373;web_id=TcCLB.405453.9;locus_tag=TcCLB.405453.9;size=3373;Alias=70865546,71400320,501.t00001,TcCLB.405453.9,Tc00.1047053405453.9,Tc00.1047053405453.9:pep,Tc00.1047053405453.9:mRNA,Tc00.1047053405453.9:exon:1
chr24_CNV4	TcChr24-S	172349	239035	loss	195969	196658	ID=TcCLB.506951.103;Name=TcCLB.506951.103;description=hypothetical+protein;size=690;web_id=TcCLB.506951.103;locus_tag=TcCLB.506951.103;size=690;Alias=Tc00.1047053506951.103:exon:1,Tc00.1047053506951.103:pep,70874423,Tc00.1047053506951.103,5418.t00010,Tc00.1047053506951.103:mRNA,71415817,TcCLB.506951.103
chr24_CNV4	TcChr24-S	172349	239035	loss	197727	200477	ID=TcCLB.506951.90;Name=TcCLB.506951.90;description=trans-sialidase%2C+Group+IV%2C+putative;size=2751;web_id=TcCLB.506951.90;locus_tag=TcCLB.506951.90;size=2751;Alias=Tc00.1047053506951.90:pep,71415815,Tc00.1047053506951.90,Tc00.1047053506951.90:mRNA,5418.t00009,Tc00.1047053506951.90:exon:1,70874422,TcCLB.506951.90
chr24_CNV4	TcChr24-S	172349	239035	loss	201761	204433	ID=TcCLB.506951.80;Name=TcCLB.506951.80;description=trans-sialidase%2C+Group+V%2C+putative;size=2673;web_id=TcCLB.506951.80;locus_tag=TcCLB.506951.80;size=2673;Alias=5418.t00008,Tc00.1047053506951.80,70874421,TcCLB.506951.80,Tc00.1047053506951.80:exon:1,71415813,Tc00.1047053506951.80:pep,Tc00.1047053506951.80:mRNA
chr24_CNV4	TcChr24-S	172349	239035	loss	206470	207618	ID=TcCLB.506951.70;Name=TcCLB.506951.70;description=surface+protease+GP63+%28pseudogene%29%2C+putative;size=1149;web_id=TcCLB.506951.70;locus_tag=TcCLB.506951.70;size=1149;Alias=5418.t00007,Tc00.1047053506951.70:pseudogenic_transcript,Tc00.1047053506951.70,TcCLB.506951.70,Tc00.1047053506951.70:pseudogenic_transcript:pep
chr24_CNV4	TcChr24-S	172349	239035	loss	208193	209311	ID=TcCLB.506951.60;Name=TcCLB.506951.60;description=mucin-associated+surface+protein+%28MASP%29%2C+putative;size=1119;web_id=TcCLB.506951.60;locus_tag=TcCLB.506951.60;size=1119;Alias=TcCLB.506951.60,Tc00.1047053506951.60:exon:1,Tc00.1047053506951.60,71415811,5418.t00006,Tc00.1047053506951.60:mRNA,70874420,Tc00.1047053506951.60:pep
chr24_CNV4	TcChr24-S	172349	239035	loss	209840	210445	ID=TcCLB.506951.50;Name=TcCLB.506951.50;description=mucin+TcMUCII+%28pseudogene%29%2C+putative;size=606;web_id=TcCLB.506951.50;locus_tag=TcCLB.506951.50;size=606;Alias=Tc00.1047053506951.50,5418.t00005,Tc00.1047053506951.50:pseudogenic_transcript,Tc00.1047053506951.50:pseudogenic_transcript:pep,TcCLB.506951.50
chr24_CNV4	TcChr24-S	172349	239035	loss	211123	213405	ID=TcCLB.506951.30;Name=TcCLB.506951.30;description=trans-sialidase+%28pseudogene%29%2C+putative;size=2283;web_id=TcCLB.506951.30;locus_tag=TcCLB.506951.30;size=2283;Alias=5418.t00003,TcCLB.506951.30,Tc00.1047053506951.30:pseudogenic_transcript:pep,Tc00.1047053506951.30,Tc00.1047053506951.30:pseudogenic_transcript
chr24_CNV4	TcChr24-S	172349	239035	loss	214634	216199	ID=TcCLB.506951.10;Name=TcCLB.506951.10;description=retrotransposon+hot+spot+protein+%28RHS%2C+pseudogene%29%2C+putative;size=1566;web_id=TcCLB.506951.10;locus_tag=TcCLB.506951.10;size=1566;Alias=TcCLB.506951.10,5418.t00001,Tc00.1047053506951.10:pseudogenic_transcript:pep,Tc00.1047053506951.10:pseudogenic_transcript,Tc00.1047053506951.10
chr24_CNV4	TcChr24-S	172349	239035	loss	216302	216652	ID=TcCLB.511677.5;Name=TcCLB.511677.5;description=retrotransposon+hot+spot+protein+%28RHS%2C+pseudogene%29%2C+putative;size=351;web_id=TcCLB.511677.5;locus_tag=TcCLB.511677.5;size=351;Alias=TcCLB.511677.5,8751.t00003,Tc00.1047053511677.5,Tc00.1047053511677.5:pseudogenic_transcript:pep,Tc00.1047053511677.5:pseudogenic_transcript
chr24_CNV4	TcChr24-S	172349	239035	loss	219184	229560	ID=TcCLB.511677.10;Name=TcCLB.511677.10;description=dispersed+gene+family+protein+1+%28DGF-1%29%2C+putative;size=10377;web_id=TcCLB.511677.10;locus_tag=TcCLB.511677.10;size=10377;Alias=70872706,Tc00.1047053511677.10,8751.t00001,Tc00.1047053511677.10:exon:1,Tc00.1047053511677.10:mRNA,TcCLB.511677.10,Tc00.1047053511677.10:pep,71412626
chr24_CNV4	TcChr24-S	172349	239035	loss	230552	230615	ID=TcCLB.511677.30;Name=TcCLB.511677.30;description=H%2FACA+snoRNA%2C+TC8C3H1;size=64;web_id=TcCLB.511677.30;locus_tag=TcCLB.511677.30;size=64;Alias=TcCLB.511677.30,Tc00.1047053511677.30,Tc00.1047053511677.30:snoRNA
chr24_CNV4	TcChr24-S	172349	239035	loss	232059	232436	ID=TcCLB.511677.20;Name=TcCLB.511677.20;description=trans-sialidase%2C+putative;size=378;web_id=TcCLB.511677.20;locus_tag=TcCLB.511677.20;size=378;Alias=TcCLB.511677.20,Tc00.1047053511677.20:pep,Tc00.1047053511677.20:mRNA,8751.t00002,Tc00.1047053511677.20,Tc00.1047053511677.20:exon:1,70872707,71412628
chr24_CNV4	TcChr24-S	172349	239035	loss	233434	233697	ID=TcCLB.448197.10;Name=TcCLB.448197.10;description=mucin-associated+surface+protein+%28MASP%29%2C+putative;size=264;web_id=TcCLB.448197.10;locus_tag=TcCLB.448197.10;size=264;Alias=70858384,71390087,2749.t00001,TcCLB.448197.10,Tc00.1047053448197.10,Tc00.1047053448197.10:pep,Tc00.1047053448197.10:mRNA,Tc00.1047053448197.10:exon:1
chr24_CNV4	TcChr24-S	172349	239035	loss	233800	235753	ID=TcCLB.439803.9;Name=TcCLB.439803.9;description=trans-sialidase+%28pseudogene%29%2C+putative;size=1954;web_id=TcCLB.439803.9;locus_tag=TcCLB.439803.9;size=1954;Alias=2390.t00001,TcCLB.439803.9,Tc00.1047053439803.9,Tc00.1047053439803.9:pseudogenic_transcript,Tc00.1047053439803.9:pseudogenic_transcript:pep
chr24_CNV4	TcChr24-S	172349	239035	loss	235855	237133	ID=TcCLB.468217.14;Name=TcCLB.468217.14;description=mucin-associated+surface+protein+%28MASP%29%2C+putative;size=1279;web_id=TcCLB.468217.14;locus_tag=TcCLB.468217.14;size=1279;Alias=70866248,71401344,3773.t00004,TcCLB.468217.14,Tc00.1047053468217.14,Tc00.1047053468217.14:pep,Tc00.1047053468217.14:mRNA,Tc00.1047053468217.14:exon:1
chr24_CNV5	TcChr24-S	242813	444364	loss	244930	245967	ID=TcCLB.509123.10;Name=TcCLB.509123.10;description=surface+antigen+TASV%2C+putative%2Cmucin-like+glycoprotein%2C+putative;size=1038;web_id=TcCLB.509123.10;locus_tag=TcCLB.509123.10;size=1038;Alias=Tc00.1047053509123.10:exon:1,70869113,71406134,Tc00.1047053509123.10:pep,TcCLB.509123.10,Tc00.1047053509123.10:mRNA,8006.t00001,Tc00.1047053509123.10
chr24_CNV5	TcChr24-S	242813	444364	loss	247079	247474	ID=TcCLB.509123.20;Name=TcCLB.509123.20;description=hypothetical+protein;size=396;web_id=TcCLB.509123.20;locus_tag=TcCLB.509123.20;size=396;Alias=Tc00.1047053509123.20:mRNA,70869114,Tc00.1047053509123.20,Tc00.1047053509123.20:pep,Tc00.1047053509123.20:exon:1,8006.t00002,TcCLB.509123.20,71406136
chr24_CNV5	TcChr24-S	242813	444364	loss	248254	248985	ID=TcCLB.509123.30;Name=TcCLB.509123.30;description=kinetoplast+polyadenylation%2Furidylation+factor+1;size=732;web_id=TcCLB.509123.30;locus_tag=TcCLB.509123.30;size=732;Alias=8006.t00003,71406138,Tc00.1047053509123.30:exon:1,70869115,TcCLB.509123.30,Tc00.1047053509123.30:mRNA,Tc00.1047053509123.30:pep,Tc00.1047053509123.30
chr24_CNV5	TcChr24-S	242813	444364	loss	249358	251317	ID=TcCLB.399033.19;Name=TcCLB.399033.19;description=kinetoplast+polyadenylation%2Furidylation+factor+1;size=1960;web_id=TcCLB.399033.19;locus_tag=TcCLB.399033.19;size=1960;Alias=70865107,71399724,141.t00002,TcCLB.399033.19,Tc00.1047053399033.19,Tc00.1047053399033.19:pep,Tc00.1047053399033.19:mRNA,Tc00.1047053399033.19:exon:1
chr24_CNV5	TcChr24-S	242813	444364	loss	251726	252310	ID=TcCLB.399033.10;Name=TcCLB.399033.10;description=hypothetical+protein;size=585;web_id=TcCLB.399033.10;locus_tag=TcCLB.399033.10;size=585;Alias=70865106,71399722,141.t00001,TcCLB.399033.10,Tc00.1047053399033.10,Tc00.1047053399033.10:pep,Tc00.1047053399033.10:mRNA,Tc00.1047053399033.10:exon:1
chr24_CNV5	TcChr24-S	242813	444364	loss	254817	255797	ID=TcCLB.429257.10;Name=TcCLB.429257.10;description=hypothetical+protein%2C+conserved;size=981;web_id=TcCLB.429257.10;locus_tag=TcCLB.429257.10;size=981;Alias=70866345,71401490,1807.t00001,TcCLB.429257.10,Tc00.1047053429257.10,Tc00.1047053429257.10:pep,Tc00.1047053429257.10:mRNA,Tc00.1047053429257.10:exon:1
chr24_CNV5	TcChr24-S	242813	444364	loss	257652	258890	ID=TcCLB.429257.20;Name=TcCLB.429257.20;description=fatty+acid+desaturase%2C+putative;size=1239;web_id=TcCLB.429257.20;locus_tag=TcCLB.429257.20;size=1239;Alias=70866346,71401492,1807.t00002,TcCLB.429257.20,Tc00.1047053429257.20,Tc00.1047053429257.20:pep,Tc00.1047053429257.20:mRNA,Tc00.1047053429257.20:exon:1
chr24_CNV5	TcChr24-S	242813	444364	loss	260861	263524	ID=TcCLB.509125.10;Name=TcCLB.509125.10;description=mannosyltransferase-like+protein%2C+putative;size=2664;web_id=TcCLB.509125.10;locus_tag=TcCLB.509125.10;size=2664;Alias=8007.t00001,Tc00.1047053509125.10:exon:1,70868039,Tc00.1047053509125.10:mRNA,TcCLB.509125.10,71404286,Tc00.1047053509125.10,Tc00.1047053509125.10:pep
chr24_CNV5	TcChr24-S	242813	444364	loss	264867	265973	ID=TcCLB.509125.20;Name=TcCLB.509125.20;description=ATP-dependent+Clp+protease+subunit%2C+heat+shock+protein+78%2C+putative%2Cserine+peptidase%2C+putative+%28HSP78%29;size=1107;web_id=TcCLB.509125.20;locus_tag=TcCLB.509125.20;size=1107;Alias=71404288,Tc00.1047053509125.20:exon:1,8007.t00002,Tc00.1047053509125.20:mRNA,HSP78,70868040,TcCLB.509125.20,Tc00.1047053509125.20,Tc00.1047053509125.20:pep
chr24_CNV5	TcChr24-S	242813	444364	loss	266075	267253	ID=TcCLB.509127.10;Name=TcCLB.509127.10;description=ATP-dependent+Clp+protease+subunit%2C+heat+shock+protein+78+%28pseudogene%29%2C+putative+%28HSP78%29;size=1179;web_id=TcCLB.509127.10;locus_tag=TcCLB.509127.10;size=1179;Alias=8008.t00001,HSP78,TcCLB.509127.10,Tc00.1047053509127.10:pseudogenic_transcript,Tc00.1047053509127.10:pseudogenic_transcript:pep,Tc00.1047053509127.10
chr24_CNV5	TcChr24-S	242813	444364	loss	267795	270608	ID=TcCLB.509127.20;Name=TcCLB.509127.20;description=hypothetical+protein%2C+conserved;size=2814;web_id=TcCLB.509127.20;locus_tag=TcCLB.509127.20;size=2814;Alias=Tc00.1047053509127.20:mRNA,TcCLB.509127.20,70875177,Tc00.1047053509127.20:pep,Tc00.1047053509127.20,Tc00.1047053509127.20:exon:1,8008.t00002,71417651
chr24_CNV5	TcChr24-S	242813	444364	loss	270987	272213	ID=TcCLB.509127.30;Name=TcCLB.509127.30;description=hypothetical+protein%2C+conserved;size=1227;web_id=TcCLB.509127.30;locus_tag=TcCLB.509127.30;size=1227;Alias=Tc00.1047053509127.30,Tc00.1047053509127.30:mRNA,Tc00.1047053509127.30:pep,71417653,TcCLB.509127.30,70875178,Tc00.1047053509127.30:exon:1,8008.t00003
chr24_CNV5	TcChr24-S	242813	444364	loss	272523	274145	ID=TcCLB.509127.40;Name=TcCLB.509127.40;description=hypothetical+protein%2C+conserved;size=1623;web_id=TcCLB.509127.40;locus_tag=TcCLB.509127.40;size=1623;Alias=70875179,8008.t00004,Tc00.1047053509127.40,Tc00.1047053509127.40:pep,Tc00.1047053509127.40:mRNA,Tc00.1047053509127.40:exon:1,71417656,TcCLB.509127.40
chr24_CNV5	TcChr24-S	242813	444364	loss	274879	275868	ID=TcCLB.509127.50;Name=TcCLB.509127.50;description=mitochondrial+carrier+protein%2C+putative;size=990;web_id=TcCLB.509127.50;locus_tag=TcCLB.509127.50;size=990;Alias=TcCLB.509127.50,Tc00.1047053509127.50:mRNA,70875180,8008.t00005,Tc00.1047053509127.50:pep,71417660,Tc00.1047053509127.50,Tc00.1047053509127.50:exon:1
chr24_CNV5	TcChr24-S	242813	444364	loss	276271	277056	ID=TcCLB.509127.59;Name=TcCLB.509127.59;description=hypothetical+protein%2C+conserved;size=786;web_id=TcCLB.509127.59;locus_tag=TcCLB.509127.59;size=786;Alias=8008.t00012,TcCLB.509127.59,Tc00.1047053509127.59:exon:1,Tc00.1047053509127.59:pep,71417677,Tc00.1047053509127.59:mRNA,70875185,Tc00.1047053509127.59
chr24_CNV5	TcChr24-S	242813	444364	loss	277635	280313	ID=TcCLB.509127.70;Name=TcCLB.509127.70;description=hypothetical+protein%2C+conserved;size=2679;web_id=TcCLB.509127.70;locus_tag=TcCLB.509127.70;size=2679;Alias=Tc00.1047053509127.70,70875181,Tc00.1047053509127.70:pep,71417664,Tc00.1047053509127.70:mRNA,TcCLB.509127.70,Tc00.1047053509127.70:exon:1,8008.t00007
chr24_CNV5	TcChr24-S	242813	444364	loss	280920	281885	ID=TcCLB.509127.80;Name=TcCLB.509127.80;description=hypothetical+protein%2C+conserved;size=966;web_id=TcCLB.509127.80;locus_tag=TcCLB.509127.80;size=966;Alias=71417666,Tc00.1047053509127.80:pep,70875182,8008.t00008,Tc00.1047053509127.80:exon:1,Tc00.1047053509127.80:mRNA,TcCLB.509127.80,Tc00.1047053509127.80
chr24_CNV5	TcChr24-S	242813	444364	loss	282752	284236	ID=TcCLB.509127.90;Name=TcCLB.509127.90;description=hypothetical+protein%2C+conserved;size=1485;web_id=TcCLB.509127.90;locus_tag=TcCLB.509127.90;size=1485;Alias=70875183,8008.t00009,Tc00.1047053509127.90:mRNA,71417668,Tc00.1047053509127.90,Tc00.1047053509127.90:pep,TcCLB.509127.90,Tc00.1047053509127.90:exon:1
chr24_CNV5	TcChr24-S	242813	444364	loss	284392	285573	ID=TcCLB.509127.97;Name=TcCLB.509127.97;description=hypothetical+protein%2C+conserved;size=1182;web_id=TcCLB.509127.97;locus_tag=TcCLB.509127.97;size=1182;Alias=8008.t00013,Tc00.1047053509127.97:pep,TcCLB.509127.97,Tc00.1047053509127.97,Tc00.1047053509127.97:mRNA,70875186,Tc00.1047053509127.97:exon:1,71417681
chr24_CNV5	TcChr24-S	242813	444364	loss	285828	286370	ID=TcCLB.509127.104;Name=TcCLB.509127.104;description=ARP2%2F3+complex+subunit%2C+putative;size=543;web_id=TcCLB.509127.104;locus_tag=TcCLB.509127.104;size=543;Alias=Tc00.1047053509127.104:mRNA,Tc00.1047053509127.104:pep,Tc00.1047053509127.104:exon:1,TcCLB.509127.104,70875187,71417685,8008.t00014,Tc00.1047053509127.104,93360016
chr24_CNV5	TcChr24-S	242813	444364	loss	286675	287961	ID=TcCLB.509127.110;Name=TcCLB.509127.110;description=hypothetical+protein%2C+conserved;size=1287;web_id=TcCLB.509127.110;locus_tag=TcCLB.509127.110;size=1287;Alias=71417672,TcCLB.509127.110,Tc00.1047053509127.110:exon:1,8008.t00011,Tc00.1047053509127.110,70875184,Tc00.1047053509127.110:pep,Tc00.1047053509127.110:mRNA
chr24_CNV5	TcChr24-S	242813	444364	loss	288827	289645	ID=TcCLB.509129.10;Name=TcCLB.509129.10;description=voltage-dependent+anion-selective+channel%2C+putative;size=819;web_id=TcCLB.509129.10;locus_tag=TcCLB.509129.10;size=819;Alias=71398971,Tc00.1047053509129.10,Tc00.1047053509129.10:mRNA,8009.t00001,TcCLB.509129.10,Tc00.1047053509129.10:pep,70864529,Tc00.1047053509129.10:exon:1
chr24_CNV5	TcChr24-S	242813	444364	loss	300315	301988	ID=TcCLB.509133.10;Name=TcCLB.509133.10;description=trans-sialidase+%28pseudogene%29%2C+putative;size=1674;web_id=TcCLB.509133.10;locus_tag=TcCLB.509133.10;size=1674;Alias=TcCLB.509133.10,Tc00.1047053509133.10,Tc00.1047053509133.10:pseudogenic_transcript,8010.t00001,Tc00.1047053509133.10:pseudogenic_transcript:pep
chr24_CNV5	TcChr24-S	242813	444364	loss	302905	303291	ID=TcCLB.511679.10;Name=TcCLB.511679.10;description=mucin+TcSMUGS%2C+putative;size=387;web_id=TcCLB.511679.10;locus_tag=TcCLB.511679.10;size=387;Alias=6181.t00001,Tc00.1047053511679.10:exon:1,TcCLB.511679.10,Tc00.1047053511679.10:pep,Tc00.1047053511679.10:mRNA,Tc00.1047053511679.10
chr24_CNV5	TcChr24-S	242813	444364	loss	308625	308885	ID=TcCLB.408573.5;Name=TcCLB.408573.5;description=hypothetical+protein;size=261;web_id=TcCLB.408573.5;locus_tag=TcCLB.408573.5;size=261;Alias=70864343,71398741,667.t00002,TcCLB.408573.5,Tc00.1047053408573.5,Tc00.1047053408573.5:pep,Tc00.1047053408573.5:mRNA,Tc00.1047053408573.5:exon:1
chr24_CNV5	TcChr24-S	242813	444364	loss	309217	310804	ID=TcCLB.408573.9;Name=TcCLB.408573.9;description=hypothetical+protein%2C+conserved;size=1588;web_id=TcCLB.408573.9;locus_tag=TcCLB.408573.9;size=1588;Alias=70864342,71398739,667.t00001,TcCLB.408573.9,Tc00.1047053408573.9,Tc00.1047053408573.9:pep,Tc00.1047053408573.9:mRNA,Tc00.1047053408573.9:exon:1
chr24_CNV5	TcChr24-S	242813	444364	loss	310906	312212	ID=TcCLB.425851.9;Name=TcCLB.425851.9;description=hypothetical+protein%2C+conserved;size=1307;web_id=TcCLB.425851.9;locus_tag=TcCLB.425851.9;size=1307;Alias=70860414,71394038,1630.t00001,TcCLB.425851.9,Tc00.1047053425851.9,Tc00.1047053425851.9:pep,Tc00.1047053425851.9:mRNA,Tc00.1047053425851.9:exon:1
chr24_CNV5	TcChr24-S	242813	444364	loss	312314	314472	ID=TcCLB.475705.9;Name=TcCLB.475705.9;description=hypothetical+protein%2C+conserved;size=2159;web_id=TcCLB.475705.9;locus_tag=TcCLB.475705.9;size=2159;Alias=70864306,71398693,4063.t00001,TcCLB.475705.9,Tc00.1047053475705.9,Tc00.1047053475705.9:pep,Tc00.1047053475705.9:mRNA,Tc00.1047053475705.9:exon:1
chr24_CNV5	TcChr24-S	242813	444364	loss	314575	318021	ID=TcCLB.503629.10;Name=TcCLB.503629.10;description=hypothetical+protein%2C+conserved;size=3447;web_id=TcCLB.503629.10;locus_tag=TcCLB.503629.10;size=3447;Alias=70865834,71400742,4673.t00001,TcCLB.503629.10,Tc00.1047053503629.10,Tc00.1047053503629.10:pep,Tc00.1047053503629.10:mRNA,Tc00.1047053503629.10:exon:1
chr24_CNV5	TcChr24-S	242813	444364	loss	318600	320492	ID=TcCLB.509135.9;Name=TcCLB.509135.9;description=hypothetical+protein;size=1893;web_id=TcCLB.509135.9;locus_tag=TcCLB.509135.9;size=1893;Alias=Tc00.1047053509135.9:exon:1,70864050,5650.t00001,Tc00.1047053509135.9,TcCLB.509135.9,Tc00.1047053509135.9:mRNA,71398397,Tc00.1047053509135.9:pep
chr24_CNV5	TcChr24-S	242813	444364	loss	320595	321518	ID=TcCLB.511681.10;Name=TcCLB.511681.10;description=hypothetical+protein;size=924;web_id=TcCLB.511681.10;locus_tag=TcCLB.511681.10;size=924;Alias=8752.t00001,Tc00.1047053511681.10,Tc00.1047053511681.10:exon:1,TcCLB.511681.10,Tc00.1047053511681.10:pep,70865242,Tc00.1047053511681.10:mRNA,71399902
chr24_CNV5	TcChr24-S	242813	444364	loss	323012	323314	ID=TcCLB.511681.20;Name=TcCLB.511681.20;description=histone+H4%2C+putative;size=303;web_id=TcCLB.511681.20;locus_tag=TcCLB.511681.20;size=303;Alias=TcCLB.511681.20,8752.t00002,Tc00.1047053511681.20:mRNA,Tc00.1047053511681.20:exon:1,70881020,71654623,71399904,Tc00.1047053511681.20:pep,Tc00.1047053511681.20,70865243
chr24_CNV5	TcChr24-S	242813	444364	loss	331037	335818	ID=TcCLB.503627.20;Name=TcCLB.503627.20;description=protein+kinase%2C+putative;size=4782;web_id=TcCLB.503627.20;locus_tag=TcCLB.503627.20;size=4782;Alias=70868174,71404515,4672.t00002,TcCLB.503627.20,Tc00.1047053503627.20,Tc00.1047053503627.20:pep,Tc00.1047053503627.20:mRNA,Tc00.1047053503627.20:exon:1
chr24_CNV5	TcChr24-S	242813	444364	loss	336460	337551	ID=TcCLB.503627.9;Name=TcCLB.503627.9;description=hypothetical+protein%2C+conserved;size=1092;web_id=TcCLB.503627.9;locus_tag=TcCLB.503627.9;size=1092;Alias=70868175,71404517,4672.t00003,TcCLB.503627.9,Tc00.1047053503627.9,Tc00.1047053503627.9:pep,Tc00.1047053503627.9:mRNA,Tc00.1047053503627.9:exon:1
chr24_CNV5	TcChr24-S	242813	444364	loss	337654	338925	ID=TcCLB.408437.10;Name=TcCLB.408437.10;description=hypothetical+protein%2C+conserved;size=1272;web_id=TcCLB.408437.10;locus_tag=TcCLB.408437.10;size=1272;Alias=70866959,71402470,653.t00001,TcCLB.408437.10,Tc00.1047053408437.10,Tc00.1047053408437.10:pep,Tc00.1047053408437.10:mRNA,Tc00.1047053408437.10:exon:1
chr24_CNV5	TcChr24-S	242813	444364	loss	339952	340314	ID=TcCLB.408437.20;Name=TcCLB.408437.20;description=hypothetical+protein%2C+conserved;size=363;web_id=TcCLB.408437.20;locus_tag=TcCLB.408437.20;size=363;Alias=70866960,71402472,653.t00002,TcCLB.408437.20,Tc00.1047053408437.20,Tc00.1047053408437.20:pep,Tc00.1047053408437.20:mRNA,Tc00.1047053408437.20:exon:1
chr24_CNV5	TcChr24-S	242813	444364	loss	340947	342974	ID=TcCLB.408437.29;Name=TcCLB.408437.29;description=hypothetical+protein;size=2028;web_id=TcCLB.408437.29;locus_tag=TcCLB.408437.29;size=2028;Alias=70866961,71402474,653.t00003,TcCLB.408437.29,Tc00.1047053408437.29,Tc00.1047053408437.29:pep,Tc00.1047053408437.29:mRNA,Tc00.1047053408437.29:exon:1
chr24_CNV5	TcChr24-S	242813	444364	loss	343077	343673	ID=TcCLB.511683.10;Name=TcCLB.511683.10;description=hypothetical+protein;size=597;web_id=TcCLB.511683.10;locus_tag=TcCLB.511683.10;size=597;Alias=71400858,6182.t00001,Tc00.1047053511683.10:pep,Tc00.1047053511683.10:exon:1,Tc00.1047053511683.10:mRNA,70865915,TcCLB.511683.10,Tc00.1047053511683.10
chr24_CNV5	TcChr24-S	242813	444364	loss	344359	345315	ID=TcCLB.511683.20;Name=TcCLB.511683.20;description=hypothetical+protein%2C+conserved;size=957;web_id=TcCLB.511683.20;locus_tag=TcCLB.511683.20;size=957;Alias=Tc00.1047053511683.20:pep,71400860,Tc00.1047053511683.20:mRNA,Tc00.1047053511683.20:exon:1,Tc00.1047053511683.20,70865916,6182.t00002,TcCLB.511683.20
chr24_CNV5	TcChr24-S	242813	444364	loss	345755	346972	ID=TcCLB.511683.30;Name=TcCLB.511683.30;description=hypothetical+protein%2C+conserved;size=1218;web_id=TcCLB.511683.30;locus_tag=TcCLB.511683.30;size=1218;Alias=Tc00.1047053511683.30:exon:1,71400862,Tc00.1047053511683.30,70865917,6182.t00003,Tc00.1047053511683.30:pep,TcCLB.511683.30,Tc00.1047053511683.30:mRNA
chr24_CNV5	TcChr24-S	242813	444364	loss	349222	349611	ID=TcCLB.511685.10;Name=TcCLB.511685.10;description=mucin+TcSMUGS%2C+putative;size=390;web_id=TcCLB.511685.10;locus_tag=TcCLB.511685.10;size=390;Alias=71410119,70871356,Tc00.1047053511685.10:mRNA,TcCLB.511685.10,Tc00.1047053511685.10:exon:1,Tc00.1047053511685.10,8753.t00001,Tc00.1047053511685.10:pep
chr24_CNV5	TcChr24-S	242813	444364	loss	350272	350589	ID=TcCLB.511685.20;Name=TcCLB.511685.20;description=mucin+TcSMUGS%2C+putative;size=318;web_id=TcCLB.511685.20;locus_tag=TcCLB.511685.20;size=318;Alias=Tc00.1047053511685.20:mRNA,71410121,70871357,Tc00.1047053511685.20:pep,TcCLB.511685.20,Tc00.1047053511685.20,8753.t00002,Tc00.1047053511685.20:exon:1
chr24_CNV5	TcChr24-S	242813	444364	loss	351251	351637	ID=TcCLB.511685.30;Name=TcCLB.511685.30;description=mucin+TcSMUGS%2C+putative;size=387;web_id=TcCLB.511685.30;locus_tag=TcCLB.511685.30;size=387;Alias=Tc00.1047053511685.30,70867752,70871358,8753.t00003,TcCLB.511685.30,71403799,Tc00.1047053511685.30:exon:1,Tc00.1047053511685.30:mRNA,Tc00.1047053511685.30:pep,71410123
chr24_CNV5	TcChr24-S	242813	444364	loss	352263	354485	ID=TcCLB.511685.40;Name=TcCLB.511685.40;description=hypothetical+protein;size=2223;web_id=TcCLB.511685.40;locus_tag=TcCLB.511685.40;size=2223;Alias=Tc00.1047053511685.40,TcCLB.511685.40,Tc00.1047053511685.40:pep,70871359,8753.t00004,71410125,Tc00.1047053511685.40:exon:1,Tc00.1047053511685.40:mRNA
chr24_CNV5	TcChr24-S	242813	444364	loss	354838	355161	ID=TcCLB.511685.50;Name=TcCLB.511685.50;description=hypothetical+protein%2C+conserved;size=324;web_id=TcCLB.511685.50;locus_tag=TcCLB.511685.50;size=324;Alias=8753.t00005,TcCLB.511685.50,Tc00.1047053511685.50:pep,70886411,71410127,Tc00.1047053511685.50:mRNA,70871360,Tc00.1047053511685.50:exon:1,Tc00.1047053511685.50,71668214
chr24_CNV5	TcChr24-S	242813	444364	loss	356117	360655	ID=TcCLB.511685.60;Name=TcCLB.511685.60;description=hypothetical+protein%2C+conserved;size=4539;web_id=TcCLB.511685.60;locus_tag=TcCLB.511685.60;size=4539;Alias=Tc00.1047053511685.60:mRNA,Tc00.1047053511685.60,Tc00.1047053511685.60:pep,Tc00.1047053511685.60:exon:1,70871361,TcCLB.511685.60,8753.t00006,71410129
chr24_CNV5	TcChr24-S	242813	444364	loss	362061	362681	ID=TcCLB.509137.10;Name=TcCLB.509137.10;description=hypothetical+protein;size=621;web_id=TcCLB.509137.10;locus_tag=TcCLB.509137.10;size=621;Alias=Tc00.1047053509137.10:exon:1,8011.t00004,Tc00.1047053509137.10:pep,Tc00.1047053509137.10:mRNA,71407564,TcCLB.509137.10,Tc00.1047053509137.10,70869929
chr24_CNV5	TcChr24-S	242813	444364	loss	362804	369772	ID=TcCLB.509137.20;Name=TcCLB.509137.20;description=hypothetical+protein;size=6969;web_id=TcCLB.509137.20;locus_tag=TcCLB.509137.20;size=6969;Alias=Tc00.1047053509137.20,Tc00.1047053509137.20:pep,Tc00.1047053509137.20:mRNA,70869927,71407560,8011.t00002,TcCLB.509137.20,Tc00.1047053509137.20:exon:1
chr24_CNV5	TcChr24-S	242813	444364	loss	370581	371873	ID=TcCLB.509137.30;Name=TcCLB.509137.30;description=imidazolonepropionase%2C+putative;size=1293;web_id=TcCLB.509137.30;locus_tag=TcCLB.509137.30;size=1293;Alias=71407562,TcCLB.509137.30,Tc00.1047053509137.30,Tc00.1047053509137.30:mRNA,8011.t00003,70886414,71668220,70869928,Tc00.1047053509137.30:pep,Tc00.1047053509137.30:exon:1
chr24_CNV5	TcChr24-S	242813	444364	loss	373725	375302	ID=TcCLB.509139.10;Name=TcCLB.509139.10;description=glycerate+kinase%2C+putative;size=1578;web_id=TcCLB.509139.10;locus_tag=TcCLB.509139.10;size=1578;Alias=Tc00.1047053509139.10:pep,5651.t00001,71401181,TcCLB.509139.10,Tc00.1047053509139.10:mRNA,Tc00.1047053509139.10,70866135,Tc00.1047053509139.10:exon:1
chr24_CNV5	TcChr24-S	242813	444364	loss	375718	377337	ID=TcCLB.509139.20;Name=TcCLB.509139.20;description=hypothetical+protein%2C+conserved;size=1620;web_id=TcCLB.509139.20;locus_tag=TcCLB.509139.20;size=1620;Alias=Tc00.1047053509139.20:exon:1,Tc00.1047053509139.20,71401183,5651.t00002,TcCLB.509139.20,Tc00.1047053509139.20:pep,70866136,Tc00.1047053509139.20:mRNA
chr24_CNV5	TcChr24-S	242813	444364	loss	378081	378425	ID=TcCLB.485889.4;Name=TcCLB.485889.4;description=hypothetical+protein%2C+conserved;size=345;web_id=TcCLB.485889.4;locus_tag=TcCLB.485889.4;size=345;Alias=70867052,71402641,4369.t00003,TcCLB.485889.4,Tc00.1047053485889.4,Tc00.1047053485889.4:pep,Tc00.1047053485889.4:mRNA,Tc00.1047053485889.4:exon:1
chr24_CNV5	TcChr24-S	242813	444364	loss	379032	381815	ID=TcCLB.485889.10;Name=TcCLB.485889.10;description=hypothetical+protein%2C+conserved;size=2784;web_id=TcCLB.485889.10;locus_tag=TcCLB.485889.10;size=2784;Alias=70867051,71402639,4369.t00001,TcCLB.485889.10,Tc00.1047053485889.10,Tc00.1047053485889.10:pep,Tc00.1047053485889.10:mRNA,Tc00.1047053485889.10:exon:1
chr24_CNV5	TcChr24-S	242813	444364	loss	382801	383511	ID=TcCLB.485889.16;Name=TcCLB.485889.16;description=hypothetical+protein;size=711;web_id=TcCLB.485889.16;locus_tag=TcCLB.485889.16;size=711;Alias=70867053,71402643,4369.t00004,TcCLB.485889.16,Tc00.1047053485889.16,Tc00.1047053485889.16:pep,Tc00.1047053485889.16:mRNA,Tc00.1047053485889.16:exon:1
chr24_CNV5	TcChr24-S	242813	444364	loss	383614	384342	ID=TcCLB.441401.10;Name=TcCLB.441401.10;description=imidazolonepropienase%2C+putative;size=729;web_id=TcCLB.441401.10;locus_tag=TcCLB.441401.10;size=729;Alias=70864081,71398434,2435.t00001,TcCLB.441401.10,Tc00.1047053441401.10,Tc00.1047053441401.10:pep,Tc00.1047053441401.10:mRNA,Tc00.1047053441401.10:exon:1
chr24_CNV5	TcChr24-S	242813	444364	loss	385918	389754	ID=TcCLB.509141.10;Name=TcCLB.509141.10;description=hypothetical+protein;size=3837;web_id=TcCLB.509141.10;locus_tag=TcCLB.509141.10;size=3837;Alias=TcCLB.509141.10,Tc00.1047053509141.10:pep,5652.t00001,Tc00.1047053509141.10:mRNA,70868392,71404894,Tc00.1047053509141.10:exon:1,Tc00.1047053509141.10
chr24_CNV5	TcChr24-S	242813	444364	loss	390234	390983	ID=TcCLB.509141.20;Name=TcCLB.509141.20;description=hypothetical+protein;size=750;web_id=TcCLB.509141.20;locus_tag=TcCLB.509141.20;size=750;Alias=Tc00.1047053509141.20:mRNA,Tc00.1047053509141.20:exon:1,TcCLB.509141.20,70868393,5652.t00002,71404896,Tc00.1047053509141.20,Tc00.1047053509141.20:pep
chr24_CNV5	TcChr24-S	242813	444364	loss	391112	391504	ID=TcCLB.509141.30;Name=TcCLB.509141.30;description=hypothetical+protein;size=393;web_id=TcCLB.509141.30;locus_tag=TcCLB.509141.30;size=393;Alias=71404898,Tc00.1047053509141.30:mRNA,TcCLB.509141.30,Tc00.1047053509141.30:pep,Tc00.1047053509141.30:exon:1,Tc00.1047053509141.30,5652.t00003,70868394
chr24_CNV5	TcChr24-S	242813	444364	loss	392078	392896	ID=TcCLB.509141.40;Name=TcCLB.509141.40;description=voltage-dependent+anion-selective+channel%2C+putative;size=819;web_id=TcCLB.509141.40;locus_tag=TcCLB.509141.40;size=819;Alias=5652.t00004,TcCLB.509141.40,71404900,70868395,Tc00.1047053509141.40:exon:1,Tc00.1047053509141.40,Tc00.1047053509141.40:pep,Tc00.1047053509141.40:mRNA
chr24_CNV5	TcChr24-S	242813	444364	loss	393297	394115	ID=TcCLB.511687.10;Name=TcCLB.511687.10;description=voltage-dependent+anion-selective+channel%2C+putative;size=819;web_id=TcCLB.511687.10;locus_tag=TcCLB.511687.10;size=819;Alias=70864370,Tc00.1047053511687.10:mRNA,71398774,6183.t00001,Tc00.1047053511687.10,Tc00.1047053511687.10:exon:1,Tc00.1047053511687.10:pep,TcCLB.511687.10
chr24_CNV5	TcChr24-S	242813	444364	loss	394608	395360	ID=TcCLB.511687.19;Name=TcCLB.511687.19;description=voltage-dependent+anion-selective+channel%2C+putative;size=753;web_id=TcCLB.511687.19;locus_tag=TcCLB.511687.19;size=753;Alias=Tc00.1047053511687.19:pep,Tc00.1047053511687.19:exon:1,Tc00.1047053511687.19,70864371,Tc00.1047053511687.19:mRNA,6183.t00002,71398776,TcCLB.511687.19
chr24_CNV5	TcChr24-S	242813	444364	loss	395463	396065	ID=TcCLB.504225.20;Name=TcCLB.504225.20;description=hypothetical+protein%2C+conserved+%28pseudogene%29;size=603;web_id=TcCLB.504225.20;locus_tag=TcCLB.504225.20;size=603;Alias=4971.t00002,TcCLB.504225.20,Tc00.1047053504225.20,Tc00.1047053504225.20:pseudogenic_transcript,Tc00.1047053504225.20:pseudogenic_transcript:pep
chr24_CNV5	TcChr24-S	242813	444364	loss	396845	397681	ID=TcCLB.504225.10;Name=TcCLB.504225.10;description=hypothetical+protein%2C+conserved;size=837;web_id=TcCLB.504225.10;locus_tag=TcCLB.504225.10;size=837;Alias=70865118,71399739,4971.t00001,TcCLB.504225.10,Tc00.1047053504225.10,Tc00.1047053504225.10:pep,Tc00.1047053504225.10:mRNA,Tc00.1047053504225.10:exon:1
chr24_CNV5	TcChr24-S	242813	444364	loss	398530	399234	ID=TcCLB.511689.10;Name=TcCLB.511689.10;description=hypothetical+protein;size=705;web_id=TcCLB.511689.10;locus_tag=TcCLB.511689.10;size=705;Alias=Tc00.1047053511689.10,6184.t00001,TcCLB.511689.10,71399192,70864707,Tc00.1047053511689.10:exon:1,Tc00.1047053511689.10:mRNA,Tc00.1047053511689.10:pep
chr24_CNV5	TcChr24-S	242813	444364	loss	399878	401020	ID=TcCLB.511689.19;Name=TcCLB.511689.19;description=hypothetical+protein%2C+conserved;size=1143;web_id=TcCLB.511689.19;locus_tag=TcCLB.511689.19;size=1143;Alias=Tc00.1047053511689.19:pep,Tc00.1047053511689.19:exon:1,6184.t00002,TcCLB.511689.19,Tc00.1047053511689.19:mRNA,Tc00.1047053511689.19
chr24_CNV5	TcChr24-S	242813	444364	loss	401706	404138	ID=TcCLB.503515.20;Name=TcCLB.503515.20;description=RNA-editing+complex+protein+MP81%2C+putative;size=2433;web_id=TcCLB.503515.20;locus_tag=TcCLB.503515.20;size=2433;Alias=70867421,71403250,4616.t00002,TcCLB.503515.20,Tc00.1047053503515.20,Tc00.1047053503515.20:pep,Tc00.1047053503515.20:mRNA,Tc00.1047053503515.20:exon:1
chr24_CNV5	TcChr24-S	242813	444364	loss	404683	405399	ID=TcCLB.503515.14;Name=TcCLB.503515.14;description=ubiquitin-conjugating+enzyme+e2%2C+putative;size=717;web_id=TcCLB.503515.14;locus_tag=TcCLB.503515.14;size=717;Alias=70867423,71403254,4616.t00004,TcCLB.503515.14,Tc00.1047053503515.14,Tc00.1047053503515.14:pep,Tc00.1047053503515.14:mRNA,Tc00.1047053503515.14:exon:1
chr24_CNV5	TcChr24-S	242813	444364	loss	406184	407071	ID=TcCLB.503515.7;Name=TcCLB.503515.7;description=ribosomal+RNA+methyltransferase%2C+putative;size=888;web_id=TcCLB.503515.7;locus_tag=TcCLB.503515.7;size=888;Alias=70867422,71403252,4616.t00003,TcCLB.503515.7,Tc00.1047053503515.7,Tc00.1047053503515.7:pep,Tc00.1047053503515.7:mRNA,Tc00.1047053503515.7:exon:1
chr24_CNV5	TcChr24-S	242813	444364	loss	407174	407857	ID=TcCLB.503513.40;Name=TcCLB.503513.40;description=proteasome+regulatory+non-ATPase+subunit+6%2C+putative;size=684;web_id=TcCLB.503513.40;locus_tag=TcCLB.503513.40;size=684;Alias=70868549,71405167,4615.t00004,TcCLB.503513.40,Tc00.1047053503513.40,Tc00.1047053503513.40:pep,Tc00.1047053503513.40:mRNA,Tc00.1047053503513.40:exon:1
chr24_CNV5	TcChr24-S	242813	444364	loss	409620	412742	ID=TcCLB.503513.20;Name=TcCLB.503513.20;description=hypothetical+protein;size=3123;web_id=TcCLB.503513.20;locus_tag=TcCLB.503513.20;size=3123;Alias=70868548,71405165,4615.t00002,TcCLB.503513.20,Tc00.1047053503513.20,Tc00.1047053503513.20:pep,Tc00.1047053503513.20:mRNA,Tc00.1047053503513.20:exon:1
chr24_CNV5	TcChr24-S	242813	444364	loss	413357	414583	ID=TcCLB.503513.10;Name=TcCLB.503513.10;description=casein+kinase+II%2C+alpha+chain%2C+putative;size=1227;web_id=TcCLB.503513.10;locus_tag=TcCLB.503513.10;size=1227;Alias=70868547,71405163,4615.t00001,TcCLB.503513.10,Tc00.1047053503513.10,Tc00.1047053503513.10:pep,Tc00.1047053503513.10:mRNA,Tc00.1047053503513.10:exon:1
chr24_CNV5	TcChr24-S	242813	444364	loss	415952	417554	ID=TcCLB.503863.9;Name=TcCLB.503863.9;description=hypothetical+protein%2C+conserved;size=1603;web_id=TcCLB.503863.9;locus_tag=TcCLB.503863.9;size=1603;Alias=70864887,71399427,4790.t00001,TcCLB.503863.9,Tc00.1047053503863.9,Tc00.1047053503863.9:pep,Tc00.1047053503863.9:mRNA,Tc00.1047053503863.9:exon:1
chr24_CNV5	TcChr24-S	242813	444364	loss	418139	420313	ID=TcCLB.503511.10;Name=TcCLB.503511.10;description=hypothetical+protein%2C+conserved;size=2175;web_id=TcCLB.503511.10;locus_tag=TcCLB.503511.10;size=2175;Alias=70865290,71399961,4614.t00001,TcCLB.503511.10,Tc00.1047053503511.10,Tc00.1047053503511.10:pep,Tc00.1047053503511.10:mRNA,Tc00.1047053503511.10:exon:1
chr24_CNV5	TcChr24-S	242813	444364	loss	421645	424089	ID=TcCLB.503509.10;Name=TcCLB.503509.10;description=hypothetical+protein%2C+conserved;size=2445;web_id=TcCLB.503509.10;locus_tag=TcCLB.503509.10;size=2445;Alias=70865693,71400536,4613.t00001,TcCLB.503509.10,Tc00.1047053503509.10,Tc00.1047053503509.10:pep,Tc00.1047053503509.10:mRNA,Tc00.1047053503509.10:exon:1
chr24_CNV5	TcChr24-S	242813	444364	loss	424755	429176	ID=TcCLB.509143.10;Name=TcCLB.509143.10;description=hypothetical+protein%2C+conserved;size=4422;web_id=TcCLB.509143.10;locus_tag=TcCLB.509143.10;size=4422;Alias=71402004,Tc00.1047053509143.10:exon:1,Tc00.1047053509143.10:pep,Tc00.1047053509143.10,70866674,5653.t00001,TcCLB.509143.10,Tc00.1047053509143.10:mRNA
chr24_CNV5	TcChr24-S	242813	444364	loss	429789	431945	ID=TcCLB.509145.10;Name=TcCLB.509145.10;description=hypothetical+protein%2C+conserved;size=2157;web_id=TcCLB.509145.10;locus_tag=TcCLB.509145.10;size=2157;Alias=8012.t00001,Tc00.1047053509145.10,Tc00.1047053509145.10:mRNA,Tc00.1047053509145.10:exon:1,71400264,Tc00.1047053509145.10:pep,70865506,TcCLB.509145.10
chr24_CNV5	TcChr24-S	242813	444364	loss	432194	433221	ID=TcCLB.509145.19;Name=TcCLB.509145.19;description=hypothetical+protein%2C+conserved;size=1028;web_id=TcCLB.509145.19;locus_tag=TcCLB.509145.19;size=1028;Alias=Tc00.1047053509145.19:mRNA,71400266,70865507,TcCLB.509145.19,Tc00.1047053509145.19,Tc00.1047053509145.19:exon:1,8012.t00002,Tc00.1047053509145.19:pep
chr24_CNV5	TcChr24-S	242813	444364	loss	433323	435422	ID=TcCLB.450061.10;Name=TcCLB.450061.10;description=hypothetical+protein%2C+conserved;size=2100;web_id=TcCLB.450061.10;locus_tag=TcCLB.450061.10;size=2100;Alias=70864720,71399209,2825.t00001,TcCLB.450061.10,Tc00.1047053450061.10,Tc00.1047053450061.10:pep,Tc00.1047053450061.10:mRNA,Tc00.1047053450061.10:exon:1
chr24_CNV5	TcChr24-S	242813	444364	loss	440775	441533	ID=TcCLB.509147.21;Name=TcCLB.509147.21;description=hypothetical+protein%2C+conserved+%28pseudogene%29;size=759;web_id=TcCLB.509147.21;locus_tag=TcCLB.509147.21;size=759;Alias=Tc00.1047053509147.21:pseudogenic_transcript,8013.t00006,TcCLB.509147.21,Tc00.1047053509147.21,Tc00.1047053509147.21:pseudogenic_transcript:pep
chr24_CNV5	TcChr24-S	242813	444364	loss	442203	443240	ID=TcCLB.509147.40;Name=TcCLB.509147.40;description=surface+antigen+TASV%2C+putative%2Cmucin-like+glycoprotein%2C+putative;size=1038;web_id=TcCLB.509147.40;locus_tag=TcCLB.509147.40;size=1038;Alias=Tc00.1047053509147.40,8013.t00004,70869997,Tc00.1047053509147.40:mRNA,Tc00.1047053509147.40:exon:1,Tc00.1047053509147.40:pep,70867867,TcCLB.509147.40,71403995,71407685
chr24_CNV6	TcChr24-S	654207	665060	loss	660402	661844	ID=TcCLB.506409.220;Name=TcCLB.506409.220;description=hypothetical+protein;size=1443;web_id=TcCLB.506409.220;locus_tag=TcCLB.506409.220;size=1443;Alias=TcCLB.506409.220,6933.t00022,Tc00.1047053506409.220:pep,Tc00.1047053506409.220:exon:1,70883473,71662455,Tc00.1047053506409.220:mRNA,Tc00.1047053506409.220
chr24_CNV6	TcChr24-S	654207	665060	loss	662129	663238	ID=TcCLB.506409.230;Name=TcCLB.506409.230;description=hypothetical+protein%2C+conserved;size=1110;web_id=TcCLB.506409.230;locus_tag=TcCLB.506409.230;size=1110;Alias=TcCLB.506409.230,Tc00.1047053506409.230:exon:1,Tc00.1047053506409.230,Tc00.1047053506409.230:pep,71662457,6933.t00023,Tc00.1047053506409.230:mRNA,70883474
chr24_CNV7	TcChr24-S	734270	749029	loss	745776	748745	ID=TcCLB.503957.120;Name=TcCLB.503957.120;description=retrotransposon+hot+spot+%28RHS%29+protein%2C+putative;size=2970;web_id=TcCLB.503957.120;locus_tag=TcCLB.503957.120;size=2970;Alias=70879992,71652640,4837.t00012,TcCLB.503957.120,Tc00.1047053503957.120,Tc00.1047053503957.120:pep,Tc00.1047053503957.120:mRNA,Tc00.1047053503957.120:exon:1
chr24_CNV8	TcChr24-S	118	13455	loss	6116	8277	ID=TcCLB.509921.9;Name=TcCLB.509921.9;description=dispersed+gene+family+protein+1+%28DGF-1%29%2C+putative;size=2162;web_id=TcCLB.509921.9;locus_tag=TcCLB.509921.9;size=2162;Alias=Tc00.1047053509921.9:mRNA,Tc00.1047053509921.9,TcCLB.509921.9,Tc00.1047053509921.9:exon:1,70872675,Tc00.1047053509921.9:pep,71412571,8245.t00007
chr24_CNV8	TcChr24-S	118	13455	loss	11163	13379	ID=TcCLB.509921.20;Name=TcCLB.509921.20;description=trans-sialidase+%28pseudogene%29%2C+putative;size=2217;web_id=TcCLB.509921.20;locus_tag=TcCLB.509921.20;size=2217;Alias=Tc00.1047053509921.20:pseudogenic_transcript:pep,TcCLB.509921.20,8245.t00002,Tc00.1047053509921.20,Tc00.1047053509921.20:pseudogenic_transcript
chr25_CNV1	TcChr25-S	8508	13453	loss	11421	13256	ID=TcCLB.507595.10;Name=TcCLB.507595.10;description=dispersed+gene+family+protein+1+%28DGF-1%2C+pseudogene%29%2C+putative;size=1836;web_id=TcCLB.507595.10;locus_tag=TcCLB.507595.10;size=1836;Alias=5492.t00001,Tc00.1047053507595.10:pseudogenic_transcript:pep,TcCLB.507595.10,Tc00.1047053507595.10,Tc00.1047053507595.10:pseudogenic_transcript
chr25_CNV2	TcChr25-S	56019	68278	loss	64776	65057	ID=TcCLB.508837.39;Name=TcCLB.508837.39;description=unspecified+product;size=282;web_id=TcCLB.508837.39;locus_tag=TcCLB.508837.39;size=282;Alias=Tc00.1047053508837.39,Tc00.1047053508837.39.1:exon:1,Tc00.1047053508837.39.1:pep,TcCLB.508837.39,Tc00.1047053508837.39.1
chr25_CNV2	TcChr25-S	56019	68278	loss	66007	68193	ID=TcCLB.508837.70;Name=TcCLB.508837.70;description=trans-sialidase%2C+Group+II%2C+putative;size=2187;web_id=TcCLB.508837.70;locus_tag=TcCLB.508837.70;size=2187;Alias=71661978,TcCLB.508837.70,70883228,7891.t00007,Tc00.1047053508837.70,Tc00.1047053508837.70:exon:1,Tc00.1047053508837.70:mRNA,Tc00.1047053508837.70:pep
chr26_CNV1	TcChr26-S	215160	225988	gain	215278	215868	ID=TcCLB.506799.40;Name=TcCLB.506799.40;description=hypothetical+protein;size=591;web_id=TcCLB.506799.40;locus_tag=TcCLB.506799.40;size=591;Alias=Tc00.1047053506799.40:pep,Tc00.1047053506799.40:mRNA,TcCLB.506799.40,7100.t00004,70878455,Tc00.1047053506799.40:exon:1,Tc00.1047053506799.40,71649692
chr26_CNV1	TcChr26-S	215160	225988	gain	216889	218013	ID=TcCLB.506799.50;Name=TcCLB.506799.50;description=mucin-associated+surface+protein+%28MASP%29%2C+putative;size=1125;web_id=TcCLB.506799.50;locus_tag=TcCLB.506799.50;size=1125;Alias=Tc00.1047053506799.50:mRNA,Tc00.1047053506799.50:pep,TcCLB.506799.50,Tc00.1047053506799.50:exon:1,70878456,Tc00.1047053506799.50,71649694,7100.t00005
chr26_CNV1	TcChr26-S	215160	225988	gain	219152	221440	ID=TcCLB.506799.90;Name=TcCLB.506799.90;description=surface+protease+GP63+%28pseudogene%29%2C+putative;size=2289;web_id=TcCLB.506799.90;locus_tag=TcCLB.506799.90;size=2289;Alias=Tc00.1047053506799.90,Tc00.1047053506799.90:pseudogenic_transcript,TcCLB.506799.90,Tc00.1047053506799.90:pseudogenic_transcript:pep,7100.t00009
chr26_CNV1	TcChr26-S	215160	225988	gain	223124	224374	ID=TcCLB.506799.100;Name=TcCLB.506799.100;description=mucin-like+glycoprotein%2C+putative;size=1251;web_id=TcCLB.506799.100;locus_tag=TcCLB.506799.100;size=1251;Alias=Tc00.1047053506799.100:exon:1,Tc00.1047053506799.100:mRNA,70878457,7100.t00010,Tc00.1047053506799.100,Tc00.1047053506799.100:pep,TcCLB.506799.100,71649696
chr26_CNV2	TcChr26-S	382310	420961	gain	382582	383004	ID=TcCLB.504035.21;Name=TcCLB.504035.21;description=hypothetical+protein;size=423;web_id=TcCLB.504035.21;locus_tag=TcCLB.504035.21;size=423;Alias=70879033,71650799,4876.t00018,TcCLB.504035.21,Tc00.1047053504035.21,Tc00.1047053504035.21:pep,Tc00.1047053504035.21:mRNA,Tc00.1047053504035.21:exon:1
chr26_CNV2	TcChr26-S	382310	420961	gain	384820	386526	ID=TcCLB.510811.20;Name=TcCLB.510811.20;description=protein+associated+with+differentiation+4%2C+putative;size=1707;web_id=TcCLB.510811.20;locus_tag=TcCLB.510811.20;size=1707;Alias=70867500,8505.t00002,Tc00.1047053510811.20:pep,Tc00.1047053510811.20:exon:1,71403380,TcCLB.510811.20,Tc00.1047053510811.20:mRNA,Tc00.1047053510811.20
chr26_CNV2	TcChr26-S	382310	420961	gain	387760	389580	ID=TcCLB.510811.10;Name=TcCLB.510811.10;description=protein+associated+with+differentiation+4%2C+putative;size=1821;web_id=TcCLB.510811.10;locus_tag=TcCLB.510811.10;size=1821;Alias=TcCLB.510811.10,71403378,Tc00.1047053510811.10:pep,8505.t00001,Tc00.1047053510811.10,Tc00.1047053510811.10:mRNA,Tc00.1047053510811.10:exon:1,70867499
chr26_CNV3	TcChr26-S	175	5030	loss	967	4119	ID=TcCLB.504099.10;Name=TcCLB.504099.10;description=retrotransposon+hot+spot+%28RHS%29+protein%2C+putative;size=3153;web_id=TcCLB.504099.10;locus_tag=TcCLB.504099.10;size=3153;Alias=70876371,71421023,4908.t00001,TcCLB.504099.10,Tc00.1047053504099.10,Tc00.1047053504099.10:pep,Tc00.1047053504099.10:mRNA,Tc00.1047053504099.10:exon:1
chr26_CNV4	TcChr26-S	244129	251329	loss	245105	247453	ID=TcCLB.506801.50;Name=TcCLB.506801.50;description=surface+protease+GP63+%28pseudogene%29%2C+putative;size=2349;web_id=TcCLB.506801.50;locus_tag=TcCLB.506801.50;size=2349;Alias=Tc00.1047053506801.50,5393.t00005,TcCLB.506801.50,Tc00.1047053506801.50:pseudogenic_transcript,Tc00.1047053506801.50:pseudogenic_transcript:pep
chr26_CNV4	TcChr26-S	244129	251329	loss	249039	250298	ID=TcCLB.506801.60;Name=TcCLB.506801.60;description=mucin-like+glycoprotein%2C+putative;size=1260;web_id=TcCLB.506801.60;locus_tag=TcCLB.506801.60;size=1260;Alias=Tc00.1047053506801.60:mRNA,TcCLB.506801.60,71649950,Tc00.1047053506801.60:exon:1,5393.t00006,Tc00.1047053506801.60:pep,70878591,Tc00.1047053506801.60
chr27_CNV2	TcChr27-S	255242	268566	gain	255571	257412	ID=TcCLB.506773.80;Name=TcCLB.506773.80;description=hypothetical+protein%2C+conserved;size=1842;web_id=TcCLB.506773.80;locus_tag=TcCLB.506773.80;size=1842;Alias=71656102,7091.t00008,70881743,Tc00.1047053506773.80:exon:1,TcCLB.506773.80,Tc00.1047053506773.80:pep,Tc00.1047053506773.80,Tc00.1047053506773.80:mRNA
chr27_CNV2	TcChr27-S	255242	268566	gain	258255	259766	ID=TcCLB.506773.90;Name=TcCLB.506773.90;description=amino+acid+permease%2Ftransporter%2C+putative;size=1512;web_id=TcCLB.506773.90;locus_tag=TcCLB.506773.90;size=1512;Alias=7091.t00009,Tc00.1047053506773.90:mRNA,71656104,170674444,TcCLB.506773.90,Tc00.1047053506773.90:exon:1,70881744,Tc00.1047053506773.90:pep,Tc00.1047053506773.90
chr27_CNV2	TcChr27-S	255242	268566	gain	260158	261399	ID=TcCLB.506773.100;Name=TcCLB.506773.100;description=protein+kinase%2C+putative;size=1242;web_id=TcCLB.506773.100;locus_tag=TcCLB.506773.100;size=1242;Alias=71656106,Tc00.1047053506773.100,7091.t00010,Tc00.1047053506773.100:exon:1,Tc00.1047053506773.100:mRNA,70881745,TcCLB.506773.100,Tc00.1047053506773.100:pep
chr27_CNV2	TcChr27-S	255242	268566	gain	261972	262370	ID=TcCLB.506773.104;Name=TcCLB.506773.104;description=hypothetical+protein%2C+conserved;size=399;web_id=TcCLB.506773.104;locus_tag=TcCLB.506773.104;size=399;Alias=70881755,Tc00.1047053506773.104:pep,71656126,Tc00.1047053506773.104:exon:1,Tc00.1047053506773.104:mRNA,TcCLB.506773.104,Tc00.1047053506773.104,7091.t00020
chr27_CNV2	TcChr27-S	255242	268566	gain	262646	263827	ID=TcCLB.506773.110;Name=TcCLB.506773.110;description=hypothetical+protein%2C+conserved;size=1182;web_id=TcCLB.506773.110;locus_tag=TcCLB.506773.110;size=1182;Alias=7091.t00011,Tc00.1047053506773.110:pep,TcCLB.506773.110,70881746,71656108,Tc00.1047053506773.110:exon:1,Tc00.1047053506773.110,Tc00.1047053506773.110:mRNA
chr27_CNV2	TcChr27-S	255242	268566	gain	264450	267635	ID=TcCLB.506773.120;Name=TcCLB.506773.120;description=hypothetical+protein%2C+conserved;size=3186;web_id=TcCLB.506773.120;locus_tag=TcCLB.506773.120;size=3186;Alias=Tc00.1047053506773.120:mRNA,Tc00.1047053506773.120,71656110,7091.t00012,70881747,Tc00.1047053506773.120:pep,TcCLB.506773.120,Tc00.1047053506773.120:exon:1
chr27_CNV2	TcChr27-S	255242	268566	gain	268424	268494	ID=TcCLB.506773.123;Name=TcCLB.506773.123;description=tRNA-Gly%3Aanticodon+CCC;size=71;web_id=TcCLB.506773.123;locus_tag=TcCLB.506773.123;size=71;Alias=Tc00.1047053506773.123:tRNA,Tc00.1047053506773.123,TcCLB.506773.123
chr27_CNV3	TcChr27-S	481451	485182	gain	481529	481825	ID=TcCLB.508241.149;Name=TcCLB.508241.149;description=cystathionine+beta-synthase%2C+putative;size=297;web_id=TcCLB.508241.149;locus_tag=TcCLB.508241.149;size=297;Alias=7652.t00016,Tc00.1047053508241.149:exon:1,71649188,Tc00.1047053508241.149:mRNA,Tc00.1047053508241.149,Tc00.1047053508241.149:pep,TcCLB.508241.149,70878211
chr27_CNV3	TcChr27-S	481451	485182	gain	481930	483120	ID=TcCLB.511691.10;Name=TcCLB.511691.10;description=cystathionine+beta-synthase%2Ccysteine+synthase%2Cserine+sulfhydrylase+%28CBS%29;size=1191;web_id=TcCLB.511691.10;locus_tag=TcCLB.511691.10;size=1191;Alias=Tc00.1047053511691.10:pep,Tc00.1047053511691.10:mRNA,8754.t00001,Tc00.1047053511691.10,Tc00.1047053511691.10:exon:1,71404304,TcCLB.511691.10,CBS,70868050
chr27_CNV4	TcChr27-S	524287	532884	gain	524952	526085	ID=TcCLB.503949.40;Name=TcCLB.503949.40;description=UDP-Gal+or+UDP-GlcNAc-dependent+glycosyltransferase%2C+putative;size=1134;web_id=TcCLB.503949.40;locus_tag=TcCLB.503949.40;size=1134;Alias=70866952,71402459,4833.t00004,TcCLB.503949.40,Tc00.1047053503949.40,Tc00.1047053503949.40:pep,Tc00.1047053503949.40:mRNA,Tc00.1047053503949.40:exon:1
chr27_CNV5	TcChr27-S	100	28312	loss	1297	2442	ID=TcCLB.508037.10;Name=TcCLB.508037.10;description=retrotransposon+hot+spot+%28RHS%29+protein%2C+putative;size=1146;web_id=TcCLB.508037.10;locus_tag=TcCLB.508037.10;size=1146;Alias=Tc00.1047053508037.10:mRNA,Tc00.1047053508037.10,70864566,71399019,Tc00.1047053508037.10:exon:1,5534.t00001,Tc00.1047053508037.10:pep,TcCLB.508037.10
chr27_CNV5	TcChr27-S	100	28312	loss	2546	3718	ID=TcCLB.508039.10;Name=TcCLB.508039.10;description=retrotransposon+hot+spot+protein+%28RHS%2C+pseudogene%29%2C+putative;size=1173;web_id=TcCLB.508039.10;locus_tag=TcCLB.508039.10;size=1173;Alias=Tc00.1047053508039.10:pseudogenic_transcript:pep,TcCLB.508039.10,Tc00.1047053508039.10,Tc00.1047053508039.10:pseudogenic_transcript,5535.t00001
chr27_CNV5	TcChr27-S	100	28312	loss	4547	6529	ID=TcCLB.508039.30;Name=TcCLB.508039.30;description=retrotransposon+hot+spot+%28RHS%29+protein%2C+putative;size=1983;web_id=TcCLB.508039.30;locus_tag=TcCLB.508039.30;size=1983;Alias=Tc00.1047053508039.30:mRNA,Tc00.1047053508039.30:pep,70871229,Tc00.1047053508039.30,71409887,TcCLB.508039.30,Tc00.1047053508039.30:exon:1,5535.t00003
chr27_CNV5	TcChr27-S	100	28312	loss	9622	10860	ID=TcCLB.508039.50;Name=TcCLB.508039.50;description=dispersed+gene+family+protein+1+%28DGF-1%2C+pseudogene%29%2C+putative;size=1239;web_id=TcCLB.508039.50;locus_tag=TcCLB.508039.50;size=1239;Alias=5535.t00004,Tc00.1047053508039.50:pseudogenic_transcript:pep,Tc00.1047053508039.50:pseudogenic_transcript,Tc00.1047053508039.50,TcCLB.508039.50
chr27_CNV5	TcChr27-S	100	28312	loss	13541	13837	ID=TcCLB.508039.70;Name=TcCLB.508039.70;description=hypothetical+protein%2C+conserved;size=297;web_id=TcCLB.508039.70;locus_tag=TcCLB.508039.70;size=297;Alias=Tc00.1047053508039.70:pep,Tc00.1047053508039.70:mRNA,70871230,5535.t00005,71409889,TcCLB.508039.70,Tc00.1047053508039.70,Tc00.1047053508039.70:exon:1
chr27_CNV5	TcChr27-S	100	28312	loss	14611	15180	ID=TcCLB.508039.90;Name=TcCLB.508039.90;description=phosphoinositide-specific+phospholipase+C+%28pseudogene%29%2C+putative%2Cphosphoinositide-specific+phospholipase+C%2C+putative%2C+frameshift;size=570;web_id=TcCLB.508039.90;locus_tag=TcCLB.508039.90;size=570;Alias=5535.t00006,Tc00.1047053508039.90,Tc00.1047053508039.90:pseudogenic_transcript:pep,Tc00.1047053508039.90:pseudogenic_transcript,TcCLB…
chr27_CNV5	TcChr27-S	100	28312	loss	16263	19013	ID=TcCLB.504149.220;Name=TcCLB.504149.220;description=retrotransposon+hot+spot+protein+%28RHS%2C+pseudogene%29%2C+putative;size=2751;web_id=TcCLB.504149.220;locus_tag=TcCLB.504149.220;size=2751;Alias=4933.t00022,TcCLB.504149.220,Tc00.1047053504149.220,Tc00.1047053504149.220:pseudogenic_transcript,Tc00.1047053504149.220:pseudogenic_transcript:pep
chr27_CNV5	TcChr27-S	100	28312	loss	20981	21484	ID=TcCLB.504149.210;Name=TcCLB.504149.210;description=N-acetyltransferase+complex+ARD1+subunit+%28pseudogene%29%2C+putative;size=504;web_id=TcCLB.504149.210;locus_tag=TcCLB.504149.210;size=504;Alias=4933.t00021,TcCLB.504149.210,Tc00.1047053504149.210,Tc00.1047053504149.210:pseudogenic_transcript,Tc00.1047053504149.210:pseudogenic_transcript:pep
chr27_CNV5	TcChr27-S	100	28312	loss	21630	22658	ID=TcCLB.504149.201;Name=TcCLB.504149.201;description=ATP-dependent+DEAD%2FH+RNA+helicase+%28pseudogene%29%2C+putative;size=1029;web_id=TcCLB.504149.201;locus_tag=TcCLB.504149.201;size=1029;Alias=4933.t00027,TcCLB.504149.201,Tc00.1047053504149.201,Tc00.1047053504149.201:pseudogenic_transcript,Tc00.1047053504149.201:pseudogenic_transcript:pep
chr27_CNV5	TcChr27-S	100	28312	loss	23533	26421	ID=TcCLB.504149.190;Name=TcCLB.504149.190;description=hypothetical+protein%2C+conserved+%28pseudogene%29;size=2889;web_id=TcCLB.504149.190;locus_tag=TcCLB.504149.190;size=2889;Alias=4933.t00019,TcCLB.504149.190,Tc00.1047053504149.190,Tc00.1047053504149.190:pseudogenic_transcript,Tc00.1047053504149.190:pseudogenic_transcript:pep
chr28_CNV1	TcChr28-S	621507	636072	gain	622274	622765	ID=TcCLB.509883.18;Name=TcCLB.509883.18;description=trans-sialidase%2C+putative;size=492;web_id=TcCLB.509883.18;locus_tag=TcCLB.509883.18;size=492;Alias=TcCLB.509883.18,Tc00.1047053509883.18.1,Tc00.1047053509883.18.1:pep,Tc00.1047053509883.18,Tc00.1047053509883.18.1:exon:1
chr28_CNV1	TcChr28-S	621507	636072	gain	622869	623879	ID=TcCLB.456627.10;Name=TcCLB.456627.10;description=trans-sialidase+%28pseudogene%29%2C+putative;size=1011;web_id=TcCLB.456627.10;locus_tag=TcCLB.456627.10;size=1011;Alias=3224.t00001,TcCLB.456627.10,Tc00.1047053456627.10,Tc00.1047053456627.10:pseudogenic_transcript,Tc00.1047053456627.10:pseudogenic_transcript:pep
chr28_CNV1	TcChr28-S	621507	636072	gain	623980	624660	ID=TcCLB.507867.5;Name=TcCLB.507867.5;description=trans-sialidase%2C+putative;size=681;web_id=TcCLB.507867.5;locus_tag=TcCLB.507867.5;size=681;Alias=5522.t00012,Tc00.1047053507867.5,70876774,Tc00.1047053507867.5:pep,TcCLB.507867.5,Tc00.1047053507867.5:mRNA,71422136,Tc00.1047053507867.5:exon:1
chr28_CNV1	TcChr28-S	621507	636072	gain	625961	626824	ID=TcCLB.507867.10;Name=TcCLB.507867.10;description=mucin-associated+surface+protein+%28MASP%29%2C+putative;size=864;web_id=TcCLB.507867.10;locus_tag=TcCLB.507867.10;size=864;Alias=Tc00.1047053507867.10:pep,Tc00.1047053507867.10,TcCLB.507867.10,70876767,Tc00.1047053507867.10:mRNA,5522.t00001,Tc00.1047053507867.10:exon:1,71422119
chr28_CNV1	TcChr28-S	621507	636072	gain	627354	628319	ID=TcCLB.507867.31;Name=TcCLB.507867.31;description=mucin+TcMUCII+%28pseudogene%29%2C+putative;size=966;web_id=TcCLB.507867.31;locus_tag=TcCLB.507867.31;size=966;Alias=5522.t00011,Tc00.1047053507867.31:pseudogenic_transcript:pep,Tc00.1047053507867.31,TcCLB.507867.31,Tc00.1047053507867.31:pseudogenic_transcript
chr28_CNV3	TcChr28-S	9912	26932	loss	15195	15743	ID=TcCLB.510607.51;Name=TcCLB.510607.51;description=retrotransposon+hot+spot+protein+%28RHS%2C+pseudogene%29%2C+putative;size=549;web_id=TcCLB.510607.51;locus_tag=TcCLB.510607.51;size=549;Alias=Tc00.1047053510607.51,Tc00.1047053510607.51:pseudogenic_transcript:pep,TcCLB.510607.51,8444.t00011,Tc00.1047053510607.51:pseudogenic_transcript
chr28_CNV3	TcChr28-S	9912	26932	loss	18165	20192	ID=TcCLB.510607.70;Name=TcCLB.510607.70;description=trans-sialidase+%28pseudogene%29%2C+putative;size=2028;web_id=TcCLB.510607.70;locus_tag=TcCLB.510607.70;size=2028;Alias=Tc00.1047053510607.70,TcCLB.510607.70,Tc00.1047053510607.70:pseudogenic_transcript:pep,Tc00.1047053510607.70:pseudogenic_transcript,8444.t00007
chr28_CNV3	TcChr28-S	9912	26932	loss	20873	24589	ID=TcCLB.510607.75;Name=TcCLB.510607.75;description=hypothetical+protein%2C+conserved+%28pseudogene%29;size=3717;web_id=TcCLB.510607.75;locus_tag=TcCLB.510607.75;size=3717;Alias=Tc00.1047053510607.75:pseudogenic_transcript,Tc00.1047053510607.75:pseudogenic_transcript:pep,TcCLB.510607.75,8444.t00010,Tc00.1047053510607.75
chr28_CNV4	TcChr28-S	247952	255212	loss	253075	255058	ID=TcCLB.508393.9;Name=TcCLB.508393.9;description=dispersed+gene+family+protein+1+%28DGF-1%29%2C+putative;size=1984;web_id=TcCLB.508393.9;locus_tag=TcCLB.508393.9;size=1984;Alias=TcCLB.508393.9,Tc00.1047053508393.9,70864838,Tc00.1047053508393.9:mRNA,71399366,7712.t00001,Tc00.1047053508393.9:exon:1,Tc00.1047053508393.9:pep
chr28_CNV5	TcChr28-S	302227	310659	loss	304839	306056	ID=TcCLB.417993.10;Name=TcCLB.417993.10;description=dispersed+gene+family+protein+1+%28DGF-1%2C+pseudogene%29%2C+putative;size=1218;web_id=TcCLB.417993.10;locus_tag=TcCLB.417993.10;size=1218;Alias=1181.t00001,TcCLB.417993.10,Tc00.1047053417993.10,Tc00.1047053417993.10:pseudogenic_transcript,Tc00.1047053417993.10:pseudogenic_transcript:pep
chr28_CNV5	TcChr28-S	302227	310659	loss	306159	307904	ID=TcCLB.406999.10;Name=TcCLB.406999.10;description=dispersed+gene+family+protein+1+%28DGF-1%29%2C+putative;size=1746;web_id=TcCLB.406999.10;locus_tag=TcCLB.406999.10;size=1746;Alias=70863372,71397341,570.t00001,TcCLB.406999.10,Tc00.1047053406999.10,Tc00.1047053406999.10:pep,Tc00.1047053406999.10:mRNA,Tc00.1047053406999.10:exon:1
chr28_CNV7	TcChr28-S	400198	402659	loss	400944	401291	ID=TcCLB.506969.6;Name=TcCLB.506969.6;description=trans-sialidase+%28pseudogene%29%2C+putative;size=348;web_id=TcCLB.506969.6;locus_tag=TcCLB.506969.6;size=348;Alias=Tc00.1047053506969.6:pseudogenic_transcript,7157.t00003,TcCLB.506969.6,Tc00.1047053506969.6,Tc00.1047053506969.6:pseudogenic_transcript:pep
chr28_CNV8	TcChr28-S	603359	609451	loss	603361	604029	ID=TcCLB.507863.3;Name=TcCLB.507863.3;description=trans-sialidase+%28pseudogene%29%2C+putative;size=669;web_id=TcCLB.507863.3;locus_tag=TcCLB.507863.3;size=669;Alias=Tc00.1047053507863.3,Tc00.1047053507863.3:pseudogenic_transcript:pep,Tc00.1047053507863.3:pseudogenic_transcript,7504.t00004,TcCLB.507863.3
chr28_CNV8	TcChr28-S	603359	609451	loss	604602	608315	ID=TcCLB.507863.6;Name=TcCLB.507863.6;description=hypothetical+protein%2C+conserved+%28pseudogene%29;size=3714;web_id=TcCLB.507863.6;locus_tag=TcCLB.507863.6;size=3714;Alias=Tc00.1047053507863.6:pseudogenic_transcript,7504.t00003,Tc00.1047053507863.6:pseudogenic_transcript:pep,Tc00.1047053507863.6,TcCLB.507863.6
chr28_CNV8	TcChr28-S	603359	609451	loss	608475	608837	ID=TcCLB.507863.10;Name=TcCLB.507863.10;description=hypothetical+protein;size=363;web_id=TcCLB.507863.10;locus_tag=TcCLB.507863.10;size=363;Alias=71407314,Tc00.1047053507863.10:mRNA,Tc00.1047053507863.10:pep,70869787,Tc00.1047053507863.10:exon:1,TcCLB.507863.10,Tc00.1047053507863.10,7504.t00001
chr29_CNV1	TcChr29-S	2466	9718	gain	5624	6232	ID=TcCLB.509697.15;Name=TcCLB.509697.15;description=mucin-associated+surface+protein+%28MASP%2C+pseudogene%29%2C+putative;size=609;web_id=TcCLB.509697.15;locus_tag=TcCLB.509697.15;size=609;Alias=Tc00.1047053509697.15:pseudogenic_transcript:pep,Tc00.1047053509697.15,8172.t00004,TcCLB.509697.15,Tc00.1047053509697.15:pseudogenic_transcript
chr29_CNV1	TcChr29-S	2466	9718	gain	7223	7690	ID=TcCLB.509697.29;Name=TcCLB.509697.29;description=hypothetical+protein;size=468;web_id=TcCLB.509697.29;locus_tag=TcCLB.509697.29;size=468;Alias=Tc00.1047053509697.29,Tc00.1047053509697.29:pep,TcCLB.509697.29,8172.t00003,Tc00.1047053509697.29:exon:1,70869384,71406603,Tc00.1047053509697.29:mRNA
chr29_CNV1	TcChr29-S	2466	9718	gain	8788	9213	ID=TcCLB.509697.39;Name=TcCLB.509697.39;description=hypothetical+protein;size=426;web_id=TcCLB.509697.39;locus_tag=TcCLB.509697.39;size=426;Alias=70869385,71406605,8172.t00005,Tc00.1047053509697.39:pep,Tc00.1047053509697.39,Tc00.1047053509697.39:exon:1,Tc00.1047053509697.39:mRNA,TcCLB.509697.39
chr29_CNV2	TcChr29-S	51982	55667	gain	53301	54092	ID=TcCLB.509699.60;Name=TcCLB.509699.60;description=mucin-associated+surface+protein+%28MASP%2C+pseudogene%29%2C+putative;size=792;web_id=TcCLB.509699.60;locus_tag=TcCLB.509699.60;size=792;Alias=Tc00.1047053509699.60,8173.t00006,Tc00.1047053509699.60:pseudogenic_transcript:pep,TcCLB.509699.60,Tc00.1047053509699.60:pseudogenic_transcript
chr29_CNV3	TcChr29-S	412441	420873	gain	413510	416338	ID=TcCLB.507747.130;Name=TcCLB.507747.130;description=trans-sialidase+%28pseudogene%29%2C+putative;size=2829;web_id=TcCLB.507747.130;locus_tag=TcCLB.507747.130;size=2829;Alias=Tc00.1047053507747.130:pseudogenic_transcript,Tc00.1047053507747.130:pseudogenic_transcript:pep,7455.t00013,TcCLB.507747.130,Tc00.1047053507747.130
chr29_CNV4	TcChr29-S	518922	523782	gain	522144	523271	ID=TcCLB.506289.150;Name=TcCLB.506289.150;description=mucin-associated+surface+protein+%28MASP%29%2C+putative;size=1128;web_id=TcCLB.506289.150;locus_tag=TcCLB.506289.150;size=1128;Alias=70883804,71663098,6886.t00015,TcCLB.506289.150,Tc00.1047053506289.150,Tc00.1047053506289.150:pep,Tc00.1047053506289.150:mRNA,Tc00.1047053506289.150:exon:1
chr30_CNV1	TcChr30-S	10727	31555	loss	11819	14203	ID=TcCLB.506021.20;Name=TcCLB.506021.20;description=trans-sialidase%2C+Group+II%2C+putative;size=2385;web_id=TcCLB.506021.20;locus_tag=TcCLB.506021.20;size=2385;Alias=70868979,71405905,6778.t00002,TcCLB.506021.20,Tc00.1047053506021.20,Tc00.1047053506021.20:pep,Tc00.1047053506021.20:mRNA,Tc00.1047053506021.20:exon:1
chr30_CNV1	TcChr30-S	10727	31555	loss	15392	18211	ID=TcCLB.506021.10;Name=TcCLB.506021.10;description=retrotransposon+hot+spot+protein+%28RHS%2C+pseudogene%29%2C+putative;size=2820;web_id=TcCLB.506021.10;locus_tag=TcCLB.506021.10;size=2820;Alias=6778.t00001,TcCLB.506021.10,Tc00.1047053506021.10,Tc00.1047053506021.10:pseudogenic_transcript,Tc00.1047053506021.10:pseudogenic_transcript:pep
chr31_CNV1	TcChr31-S	12214	34269	gain	13074	15731	ID=TcCLB.503447.50;Name=TcCLB.503447.50;description=trans-sialidase%2C+Group+IV%2C+putative;size=2658;web_id=TcCLB.503447.50;locus_tag=TcCLB.503447.50;size=2658;Alias=70874914,71416828,4582.t00005,TcCLB.503447.50,Tc00.1047053503447.50,Tc00.1047053503447.50:pep,Tc00.1047053503447.50:mRNA,Tc00.1047053503447.50:exon:1
chr31_CNV1	TcChr31-S	12214	34269	gain	18705	19541	ID=TcCLB.503447.60;Name=TcCLB.503447.60;description=beta+galactofuranosyl+glycosyltransferase%2C+putative;size=837;web_id=TcCLB.503447.60;locus_tag=TcCLB.503447.60;size=837;Alias=70874915,71416831,4582.t00006,TcCLB.503447.60,Tc00.1047053503447.60,Tc00.1047053503447.60:pep,Tc00.1047053503447.60:mRNA,Tc00.1047053503447.60:exon:1
chr31_CNV1	TcChr31-S	12214	34269	gain	27503	28960	ID=TcCLB.404975.30;Name=TcCLB.404975.30;description=trans-sialidase+%28pseudogene%29%2C+putative;size=1458;web_id=TcCLB.404975.30;locus_tag=TcCLB.404975.30;size=1458;Alias=478.t00003,TcCLB.404975.30,Tc00.1047053404975.30,Tc00.1047053404975.30:pseudogenic_transcript,Tc00.1047053404975.30:pseudogenic_transcript:pep
chr31_CNV1	TcChr31-S	12214	34269	gain	29316	30302	ID=TcCLB.400945.10;Name=TcCLB.400945.10;description=trans-sialidase+%28pseudogene%29%2C+putative;size=987;web_id=TcCLB.400945.10;locus_tag=TcCLB.400945.10;size=987;Alias=247.t00001,TcCLB.400945.10,Tc00.1047053400945.10,Tc00.1047053400945.10:pseudogenic_transcript,Tc00.1047053400945.10:pseudogenic_transcript:pep
chr31_CNV1	TcChr31-S	12214	34269	gain	30594	33122	ID=TcCLB.510971.5;Name=TcCLB.510971.5;description=retrotransposon+hot+spot+protein+%28RHS%2C+pseudogene%29%2C+putative;size=2529;web_id=TcCLB.510971.5;locus_tag=TcCLB.510971.5;size=2529;Alias=6021.t00008,Tc00.1047053510971.5:pseudogenic_transcript,TcCLB.510971.5,Tc00.1047053510971.5,Tc00.1047053510971.5:pseudogenic_transcript:pep
chr31_CNV2	TcChr31-S	54787	460408	gain	97611	99607	ID=TcCLB.504835.29;Name=TcCLB.504835.29;description=hypothetical+protein%2C+conserved;size=1997;web_id=TcCLB.504835.29;locus_tag=TcCLB.504835.29;size=1997;Alias=6412.t00003,TcCLB.504835.29,Tc00.1047053504835.29,Tc00.1047053504835.29:pep,Tc00.1047053504835.29:mRNA,Tc00.1047053504835.29:exon:1
chr31_CNV2	TcChr31-S	54787	460408	gain	101453	103492	ID=TcCLB.504835.20;Name=TcCLB.504835.20;description=3-methylcrotonyl-CoA+carboxylase%2C+putative;size=2040;web_id=TcCLB.504835.20;locus_tag=TcCLB.504835.20;size=2040;Alias=70868121,71404424,6412.t00002,TcCLB.504835.20,Tc00.1047053504835.20,Tc00.1047053504835.20:pep,Tc00.1047053504835.20:mRNA,Tc00.1047053504835.20:exon:1
chr31_CNV2	TcChr31-S	54787	460408	gain	103794	104537	ID=TcCLB.504835.10;Name=TcCLB.504835.10;description=hypothetical+protein%2C+conserved;size=744;web_id=TcCLB.504835.10;locus_tag=TcCLB.504835.10;size=744;Alias=70868120,71404422,6412.t00001,TcCLB.504835.10,Tc00.1047053504835.10,Tc00.1047053504835.10:pep,Tc00.1047053504835.10:mRNA,Tc00.1047053504835.10:exon:1
chr31_CNV2	TcChr31-S	54787	460408	gain	109620	110684	ID=TcCLB.507389.10;Name=TcCLB.507389.10;description=hypothetical+protein%2C+conserved;size=1065;web_id=TcCLB.507389.10;locus_tag=TcCLB.507389.10;size=1065;Alias=Tc00.1047053507389.10:pep,Tc00.1047053507389.10:exon:1,7315.t00001,Tc00.1047053507389.10:mRNA,70871981,Tc00.1047053507389.10,TcCLB.507389.10,71411261
chr31_CNV2	TcChr31-S	54787	460408	gain	111080	111499	ID=TcCLB.507389.20;Name=TcCLB.507389.20;description=hypothetical+protein%2C+conserved;size=420;web_id=TcCLB.507389.20;locus_tag=TcCLB.507389.20;size=420;Alias=Tc00.1047053507389.20:pep,Tc00.1047053507389.20:mRNA,7315.t00002,TcCLB.507389.20,Tc00.1047053507389.20:exon:1,71411263,70871982,Tc00.1047053507389.20
chr31_CNV2	TcChr31-S	54787	460408	gain	112727	116821	ID=TcCLB.507389.30;Name=TcCLB.507389.30;description=hypothetical+protein;size=4095;web_id=TcCLB.507389.30;locus_tag=TcCLB.507389.30;size=4095;Alias=Tc00.1047053507389.30:mRNA,Tc00.1047053507389.30:exon:1,70871983,71411265,TcCLB.507389.30,7315.t00003,Tc00.1047053507389.30,Tc00.1047053507389.30:pep
chr31_CNV2	TcChr31-S	54787	460408	gain	117915	118445	ID=TcCLB.507389.50;Name=TcCLB.507389.50;description=hypothetical+protein%2C+conserved;size=531;web_id=TcCLB.507389.50;locus_tag=TcCLB.507389.50;size=531;Alias=Tc00.1047053507389.50:pep,Tc00.1047053507389.50,Tc00.1047053507389.50:exon:1,TcCLB.507389.50,Tc00.1047053507389.50:mRNA,71411267,70871984,7315.t00005
chr31_CNV2	TcChr31-S	54787	460408	gain	118664	119293	ID=TcCLB.507389.60;Name=TcCLB.507389.60;description=chaperone+DNAJ+protein%2C+putative;size=630;web_id=TcCLB.507389.60;locus_tag=TcCLB.507389.60;size=630;Alias=70871985,Tc00.1047053507389.60:exon:1,Tc00.1047053507389.60:mRNA,7315.t00006,71411269,Tc00.1047053507389.60:pep,Tc00.1047053507389.60,TcCLB.507389.60
chr31_CNV2	TcChr31-S	54787	460408	gain	119527	122736	ID=TcCLB.507389.70;Name=TcCLB.507389.70;description=peptidase%2C+putative%2Cmetallo-peptidase%2C+Clan+ME%2C+Family+M16%2C+putative;size=3210;web_id=TcCLB.507389.70;locus_tag=TcCLB.507389.70;size=3210;Alias=Tc00.1047053507389.70:exon:1,71411271,70871986,7315.t00007,Tc00.1047053507389.70,Tc00.1047053507389.70:mRNA,Tc00.1047053507389.70:pep,TcCLB.507389.70
chr31_CNV2	TcChr31-S	54787	460408	gain	123002	123900	ID=TcCLB.507389.79;Name=TcCLB.507389.79;description=hypothetical+protein%2C+conserved;size=899;web_id=TcCLB.507389.79;locus_tag=TcCLB.507389.79;size=899;Alias=Tc00.1047053507389.79:pep,70871987,71411273,TcCLB.507389.79,7315.t00008,Tc00.1047053507389.79:exon:1,Tc00.1047053507389.79,Tc00.1047053507389.79:mRNA
chr31_CNV2	TcChr31-S	54787	460408	gain	124922	126283	ID=TcCLB.505073.30;Name=TcCLB.505073.30;description=mu-adaptin+4%2C+putative%2Cadaptor+complex+AP-4+medium+subunit%2C+putative;size=1362;web_id=TcCLB.505073.30;locus_tag=TcCLB.505073.30;size=1362;Alias=70869667,71407102,6496.t00003,TcCLB.505073.30,Tc00.1047053505073.30,Tc00.1047053505073.30:pep,Tc00.1047053505073.30:mRNA,Tc00.1047053505073.30:exon:1
chr31_CNV2	TcChr31-S	54787	460408	gain	126449	129295	ID=TcCLB.505073.20;Name=TcCLB.505073.20;description=hypothetical+protein;size=2847;web_id=TcCLB.505073.20;locus_tag=TcCLB.505073.20;size=2847;Alias=70869666,71407100,6496.t00002,TcCLB.505073.20,Tc00.1047053505073.20,Tc00.1047053505073.20:pep,Tc00.1047053505073.20:mRNA,Tc00.1047053505073.20:exon:1
chr31_CNV2	TcChr31-S	54787	460408	gain	129592	130620	ID=TcCLB.505073.14;Name=TcCLB.505073.14;description=hypothetical+protein%2C+conserved;size=1029;web_id=TcCLB.505073.14;locus_tag=TcCLB.505073.14;size=1029;Alias=70869668,71407104,6496.t00004,TcCLB.505073.14,Tc00.1047053505073.14,Tc00.1047053505073.14:pep,Tc00.1047053505073.14:mRNA,Tc00.1047053505073.14:exon:1
chr31_CNV2	TcChr31-S	54787	460408	gain	130908	134183	ID=TcCLB.505073.10;Name=TcCLB.505073.10;description=hypothetical+protein;size=3276;web_id=TcCLB.505073.10;locus_tag=TcCLB.505073.10;size=3276;Alias=70869665,71407098,6496.t00001,TcCLB.505073.10,Tc00.1047053505073.10,Tc00.1047053505073.10:pep,Tc00.1047053505073.10:mRNA,Tc00.1047053505073.10:exon:1
chr31_CNV2	TcChr31-S	54787	460408	gain	134515	137670	ID=TcCLB.510599.70;Name=TcCLB.510599.70;description=protamine+P1%2C+putative;size=3156;web_id=TcCLB.510599.70;locus_tag=TcCLB.510599.70;size=3156;Alias=70873471,Tc00.1047053510599.70:mRNA,Tc00.1047053510599.70:pep,Tc00.1047053510599.70:exon:1,8442.t00007,Tc00.1047053510599.70,TcCLB.510599.70,71414039
chr31_CNV2	TcChr31-S	54787	460408	gain	138523	140301	ID=TcCLB.510599.50;Name=TcCLB.510599.50;description=hypothetical+protein;size=1779;web_id=TcCLB.510599.50;locus_tag=TcCLB.510599.50;size=1779;Alias=Tc00.1047053510599.50:exon:1,Tc00.1047053510599.50:mRNA,TcCLB.510599.50,70873470,71414037,Tc00.1047053510599.50,Tc00.1047053510599.50:pep,8442.t00005
chr31_CNV2	TcChr31-S	54787	460408	gain	141157	145503	ID=TcCLB.510599.40;Name=TcCLB.510599.40;description=hypothetical+protein%2C+conserved;size=4347;web_id=TcCLB.510599.40;locus_tag=TcCLB.510599.40;size=4347;Alias=Tc00.1047053510599.40:pep,70873469,8442.t00004,Tc00.1047053510599.40:mRNA,Tc00.1047053510599.40:exon:1,71414035,Tc00.1047053510599.40,TcCLB.510599.40
chr31_CNV2	TcChr31-S	54787	460408	gain	145703	148474	ID=TcCLB.510599.30;Name=TcCLB.510599.30;description=hypothetical+protein%2C+conserved;size=2772;web_id=TcCLB.510599.30;locus_tag=TcCLB.510599.30;size=2772;Alias=TcCLB.510599.30,Tc00.1047053510599.30:exon:1,70873468,71414033,Tc00.1047053510599.30:pep,Tc00.1047053510599.30,Tc00.1047053510599.30:mRNA,8442.t00003
chr31_CNV2	TcChr31-S	54787	460408	gain	149000	152629	ID=TcCLB.510599.14;Name=TcCLB.510599.14;description=acetyl-CoA+carboxylase+%28pseudogene%29%2C+putative;size=3630;web_id=TcCLB.510599.14;locus_tag=TcCLB.510599.14;size=3630;Alias=Tc00.1047053510599.14:pseudogenic_transcript,TcCLB.510599.14,Tc00.1047053510599.14:exon:1,Tc00.1047053510599.14:pseudogenic_transcript:pep,8442.t00008,Tc00.1047053510599.14
chr31_CNV2	TcChr31-S	54787	460408	gain	152730	155345	ID=TcCLB.508369.50;Name=TcCLB.508369.50;description=acetyl-CoA+carboxylase%2C+putative;size=2616;web_id=TcCLB.508369.50;locus_tag=TcCLB.508369.50;size=2616;Alias=TcCLB.508369.50,Tc00.1047053508369.50:pep,Tc00.1047053508369.50:exon:1,Tc00.1047053508369.50,71407972,70870161,Tc00.1047053508369.50:mRNA,7702.t00005
chr31_CNV2	TcChr31-S	54787	460408	gain	156111	157532	ID=TcCLB.508369.40;Name=TcCLB.508369.40;description=serine%2Fthreonine-protein+kinase+A+%28pseudogene%29%2C+putative%2Cprotein+kinase%2C+putative;size=1422;web_id=TcCLB.508369.40;locus_tag=TcCLB.508369.40;size=1422;Alias=Tc00.1047053508369.40,7702.t00004,Tc00.1047053508369.40:pseudogenic_transcript:pep,Tc00.1047053508369.40:pseudogenic_transcript,TcCLB.508369.40
chr31_CNV2	TcChr31-S	54787	460408	gain	160615	161829	ID=TcCLB.508369.20;Name=TcCLB.508369.20;description=squalene+synthase%2C+putative;size=1215;web_id=TcCLB.508369.20;locus_tag=TcCLB.508369.20;size=1215;Alias=7702.t00002,Tc00.1047053508369.20:pep,Tc00.1047053508369.20,Tc00.1047053508369.20:mRNA,TcCLB.508369.20,71407970,Tc00.1047053508369.20:exon:1,70870160
chr31_CNV2	TcChr31-S	54787	460408	gain	162455	163069	ID=TcCLB.508369.10;Name=TcCLB.508369.10;description=hypothetical+protein%2C+conserved;size=615;web_id=TcCLB.508369.10;locus_tag=TcCLB.508369.10;size=615;Alias=TcCLB.508369.10,Tc00.1047053508369.10:exon:1,71407968,Tc00.1047053508369.10:mRNA,70870159,Tc00.1047053508369.10,Tc00.1047053508369.10:pep,7702.t00001
chr31_CNV2	TcChr31-S	54787	460408	gain	167298	167867	ID=TcCLB.510597.40;Name=TcCLB.510597.40;description=nucleoporin+%28NUP54%2F57%29%2C+putative;size=570;web_id=TcCLB.510597.40;locus_tag=TcCLB.510597.40;size=570;Alias=Tc00.1047053510597.40,Tc00.1047053510597.40:exon:1,8441.t00004,Tc00.1047053510597.40:pep,70868475,Tc00.1047053510597.40:mRNA,71405040,TcCLB.510597.40
chr31_CNV2	TcChr31-S	54787	460408	gain	168204	171656	ID=TcCLB.510597.30;Name=TcCLB.510597.30;description=hypothetical+protein%2C+conserved;size=3453;web_id=TcCLB.510597.30;locus_tag=TcCLB.510597.30;size=3453;Alias=Tc00.1047053510597.30:pep,70868474,71405038,Tc00.1047053510597.30,TcCLB.510597.30,Tc00.1047053510597.30:mRNA,8441.t00003,Tc00.1047053510597.30:exon:1
chr31_CNV2	TcChr31-S	54787	460408	gain	172041	172493	ID=TcCLB.510597.20;Name=TcCLB.510597.20;description=hypothetical+protein%2C+conserved;size=453;web_id=TcCLB.510597.20;locus_tag=TcCLB.510597.20;size=453;Alias=8441.t00002,Tc00.1047053510597.20:exon:1,70868473,71408134,Tc00.1047053510597.20,Tc00.1047053510597.20:pep,TcCLB.510597.20,Tc00.1047053510597.20:mRNA,70870252,71405036
chr31_CNV2	TcChr31-S	54787	460408	gain	172651	174734	ID=TcCLB.510597.9;Name=TcCLB.510597.9;description=tousled-like+kinase+II%2C+putative;size=2084;web_id=TcCLB.510597.9;locus_tag=TcCLB.510597.9;size=2084;Alias=8441.t00005,TcCLB.510597.9,Tc00.1047053510597.9,Tc00.1047053510597.9:exon:1,Tc00.1047053510597.9:mRNA,Tc00.1047053510597.9:pep
chr31_CNV2	TcChr31-S	54787	460408	gain	177091	177519	ID=TcCLB.510595.58;Name=TcCLB.510595.58;description=hypothetical+protein%2C+conserved;size=429;web_id=TcCLB.510595.58;locus_tag=TcCLB.510595.58;size=429;Alias=70869508,Tc00.1047053510595.58,TcCLB.510595.58,Tc00.1047053510595.58:pep,8440.t00007,Tc00.1047053510595.58:mRNA,Tc00.1047053510595.58:exon:1,71406819
chr31_CNV2	TcChr31-S	54787	460408	gain	177932	179035	ID=TcCLB.510595.49;Name=TcCLB.510595.49;description=hypothetical+protein%2C+conserved;size=1104;web_id=TcCLB.510595.49;locus_tag=TcCLB.510595.49;size=1104;Alias=Tc00.1047053510595.49:pep,Tc00.1047053510595.49:mRNA,8440.t00006,TcCLB.510595.49,70869507,Tc00.1047053510595.49:exon:1,71406817,Tc00.1047053510595.49
chr31_CNV2	TcChr31-S	54787	460408	gain	179905	180705	ID=TcCLB.510595.40;Name=TcCLB.510595.40;description=hypothetical+protein%2C+conserved;size=801;web_id=TcCLB.510595.40;locus_tag=TcCLB.510595.40;size=801;Alias=Tc00.1047053510595.40:pep,8440.t00004,Tc00.1047053510595.40:mRNA,Tc00.1047053510595.40,70869505,71406813,Tc00.1047053510595.40:exon:1,TcCLB.510595.40
chr31_CNV2	TcChr31-S	54787	460408	gain	181944	182279	ID=TcCLB.510595.30;Name=TcCLB.510595.30;description=hypothetical+protein;size=336;web_id=TcCLB.510595.30;locus_tag=TcCLB.510595.30;size=336;Alias=Tc00.1047053510595.30:exon:1,8440.t00003,Tc00.1047053510595.30,Tc00.1047053510595.30:pep,71406811,TcCLB.510595.30,70869504,Tc00.1047053510595.30:mRNA
chr31_CNV2	TcChr31-S	54787	460408	gain	182872	183726	ID=TcCLB.510595.20;Name=TcCLB.510595.20;description=hypothetical+protein%2C+conserved;size=855;web_id=TcCLB.510595.20;locus_tag=TcCLB.510595.20;size=855;Alias=Tc00.1047053510595.20,Tc00.1047053510595.20:pep,Tc00.1047053510595.20:exon:1,Tc00.1047053510595.20:mRNA,8440.t00002,TcCLB.510595.20,71406809,70869503
chr31_CNV2	TcChr31-S	54787	460408	gain	184669	185553	ID=TcCLB.510595.10;Name=TcCLB.510595.10;description=hypothetical+protein;size=885;web_id=TcCLB.510595.10;locus_tag=TcCLB.510595.10;size=885;Alias=Tc00.1047053510595.10:exon:1,Tc00.1047053510595.10:pep,70869502,TcCLB.510595.10,71406807,Tc00.1047053510595.10,Tc00.1047053510595.10:mRNA,8440.t00001
chr31_CNV2	TcChr31-S	54787	460408	gain	185893	186377	ID=TcCLB.510595.4;Name=TcCLB.510595.4;description=hypothetical+protein%2C+conserved;size=485;web_id=TcCLB.510595.4;locus_tag=TcCLB.510595.4;size=485;Alias=8440.t00005,Tc00.1047053510595.4:exon:1,Tc00.1047053510595.4:mRNA,TcCLB.510595.4,Tc00.1047053510595.4:pep,Tc00.1047053510595.4
chr31_CNV2	TcChr31-S	54787	460408	gain	187533	189953	ID=TcCLB.510593.49;Name=TcCLB.510593.49;description=kinetoplast+DNA-associated+protein%2C+putative;size=2421;web_id=TcCLB.510593.49;locus_tag=TcCLB.510593.49;size=2421;Alias=Tc00.1047053510593.49:exon:1,71407917,Tc00.1047053510593.49,TcCLB.510593.49,Tc00.1047053510593.49:pep,Tc00.1047053510593.49:mRNA,70870129,8439.t00005
chr31_CNV2	TcChr31-S	54787	460408	gain	190744	191886	ID=TcCLB.510593.40;Name=TcCLB.510593.40;description=hypothetical+protein%2C+conserved;size=1143;web_id=TcCLB.510593.40;locus_tag=TcCLB.510593.40;size=1143;Alias=TcCLB.510593.40,70870128,71407915,8439.t00004,Tc00.1047053510593.40,Tc00.1047053510593.40:mRNA,Tc00.1047053510593.40:pep,Tc00.1047053510593.40:exon:1
chr31_CNV2	TcChr31-S	54787	460408	gain	192590	193810	ID=TcCLB.510593.30;Name=TcCLB.510593.30;description=hypothetical+protein%2C+conserved;size=1221;web_id=TcCLB.510593.30;locus_tag=TcCLB.510593.30;size=1221;Alias=8439.t00003,TcCLB.510593.30,Tc00.1047053510593.30:mRNA,70870127,Tc00.1047053510593.30:exon:1,Tc00.1047053510593.30,71407913,Tc00.1047053510593.30:pep
chr31_CNV2	TcChr31-S	54787	460408	gain	194181	194945	ID=TcCLB.510593.20;Name=TcCLB.510593.20;description=hypothetical+protein%2C+conserved;size=765;web_id=TcCLB.510593.20;locus_tag=TcCLB.510593.20;size=765;Alias=8439.t00002,TcCLB.510593.20,70870126,71407911,Tc00.1047053510593.20,Tc00.1047053510593.20:exon:1,Tc00.1047053510593.20:pep,Tc00.1047053510593.20:mRNA
chr31_CNV2	TcChr31-S	54787	460408	gain	195288	196820	ID=TcCLB.510593.10;Name=TcCLB.510593.10;description=hypothetical+protein%2C+conserved;size=1533;web_id=TcCLB.510593.10;locus_tag=TcCLB.510593.10;size=1533;Alias=71407909,70870125,8439.t00001,Tc00.1047053510593.10:exon:1,Tc00.1047053510593.10:pep,Tc00.1047053510593.10:mRNA,Tc00.1047053510593.10,TcCLB.510593.10
chr31_CNV2	TcChr31-S	54787	460408	gain	198299	199444	ID=TcCLB.424889.10;Name=TcCLB.424889.10;description=UDP-Gal+or+UDP-GlcNAc-dependent+glycosyltransferase%2C+putative;size=1146;web_id=TcCLB.424889.10;locus_tag=TcCLB.424889.10;size=1146;Alias=70862309,71396165,1577.t00001,TcCLB.424889.10,Tc00.1047053424889.10,Tc00.1047053424889.10:pep,Tc00.1047053424889.10:mRNA,Tc00.1047053424889.10:exon:1
chr31_CNV2	TcChr31-S	54787	460408	gain	206012	214744	ID=TcCLB.503547.20;Name=TcCLB.503547.20;description=dispersed+gene+family+protein+1+%28DGF-1%2C+pseudogene%29%2C+putative;size=8733;web_id=TcCLB.503547.20;locus_tag=TcCLB.503547.20;size=8733;Alias=4632.t00002,TcCLB.503547.20,Tc00.1047053503547.20,Tc00.1047053503547.20:pseudogenic_transcript,Tc00.1047053503547.20:pseudogenic_transcript:pep
chr31_CNV2	TcChr31-S	54787	460408	gain	214849	215874	ID=TcCLB.503883.10;Name=TcCLB.503883.10;description=dispersed+gene+family+protein+1+%28DGF-1%2C+pseudogene%29%2C+putative;size=1026;web_id=TcCLB.503883.10;locus_tag=TcCLB.503883.10;size=1026;Alias=4800.t00001,TcCLB.503883.10,Tc00.1047053503883.10,Tc00.1047053503883.10:pseudogenic_transcript,Tc00.1047053503883.10:pseudogenic_transcript:pep
chr31_CNV2	TcChr31-S	54787	460408	gain	217803	220226	ID=TcCLB.510591.30;Name=TcCLB.510591.30;description=retrotransposon+hot+spot+protein+%28RHS%2C+pseudogene%29%2C+putative;size=2424;web_id=TcCLB.510591.30;locus_tag=TcCLB.510591.30;size=2424;Alias=Tc00.1047053510591.30:pseudogenic_transcript:pep,Tc00.1047053510591.30,Tc00.1047053510591.30:pseudogenic_transcript,5950.t00003,TcCLB.510591.30
chr31_CNV2	TcChr31-S	54787	460408	gain	220761	221540	ID=TcCLB.510591.20;Name=TcCLB.510591.20;description=hypothetical+protein;size=780;web_id=TcCLB.510591.20;locus_tag=TcCLB.510591.20;size=780;Alias=71404385,70868098,Tc00.1047053510591.20:pep,Tc00.1047053510591.20:exon:1,5950.t00002,Tc00.1047053510591.20,TcCLB.510591.20,Tc00.1047053510591.20:mRNA
chr31_CNV2	TcChr31-S	54787	460408	gain	222371	224206	ID=TcCLB.510591.10;Name=TcCLB.510591.10;description=trans-sialidase+%28pseudogene%29%2C+putative;size=1836;web_id=TcCLB.510591.10;locus_tag=TcCLB.510591.10;size=1836;Alias=Tc00.1047053510591.10:pseudogenic_transcript,5950.t00001,Tc00.1047053510591.10,TcCLB.510591.10,Tc00.1047053510591.10:pseudogenic_transcript:pep
chr31_CNV2	TcChr31-S	54787	460408	gain	244452	246323	ID=TcCLB.508367.70;Name=TcCLB.508367.70;description=trans-sialidase+%28pseudogene%29%2C+putative;size=1872;web_id=TcCLB.508367.70;locus_tag=TcCLB.508367.70;size=1872;Alias=7701.t00007,Tc00.1047053508367.70:pseudogenic_transcript:pep,Tc00.1047053508367.70:pseudogenic_transcript,TcCLB.508367.70,Tc00.1047053508367.70
chr31_CNV2	TcChr31-S	54787	460408	gain	246869	250771	ID=TcCLB.508367.50;Name=TcCLB.508367.50;description=hypothetical+protein%2C+conserved+%28pseudogene%29;size=3903;web_id=TcCLB.508367.50;locus_tag=TcCLB.508367.50;size=3903;Alias=7701.t00005,TcCLB.508367.50,Tc00.1047053508367.50,Tc00.1047053508367.50:pseudogenic_transcript,Tc00.1047053508367.50:pseudogenic_transcript:pep
chr31_CNV2	TcChr31-S	54787	460408	gain	261681	262814	ID=TcCLB.508367.20;Name=TcCLB.508367.20;description=UDP-Gal+or+UDP-GlcNAc-dependent+glycosyltransferase%2C+putative;size=1134;web_id=TcCLB.508367.20;locus_tag=TcCLB.508367.20;size=1134;Alias=Tc00.1047053508367.20:mRNA,TcCLB.508367.20,Tc00.1047053508367.20:exon:1,7701.t00002,Tc00.1047053508367.20:pep,70876638,Tc00.1047053508367.20,71421816
chr31_CNV2	TcChr31-S	54787	460408	gain	279659	281947	ID=TcCLB.509705.10;Name=TcCLB.509705.10;description=cellulosomal+scaffoldin+anchoring+protein%2C+putative;size=2289;web_id=TcCLB.509705.10;locus_tag=TcCLB.509705.10;size=2289;Alias=TcCLB.509705.10,Tc00.1047053509705.10:pep,Tc00.1047053509705.10:mRNA,Tc00.1047053509705.10:exon:1,71400746,8175.t00001,Tc00.1047053509705.10,70865837
chr31_CNV2	TcChr31-S	54787	460408	gain	284888	287674	ID=TcCLB.509703.10;Name=TcCLB.509703.10;description=cellulosomal+scaffoldin+anchoring+protein%2C+putative;size=2787;web_id=TcCLB.509703.10;locus_tag=TcCLB.509703.10;size=2787;Alias=TcCLB.509703.10,Tc00.1047053509703.10:exon:1,70867175,5770.t00001,Tc00.1047053509703.10,Tc00.1047053509703.10:mRNA,Tc00.1047053509703.10:pep,71402846
chr31_CNV2	TcChr31-S	54787	460408	gain	290327	291979	ID=TcCLB.507757.70;Name=TcCLB.507757.70;description=dihydrolipoamide+dehydrogenase%2C+putative%2Cacetoin+dehydrogenase+e3+component%2C+putative;size=1653;web_id=TcCLB.507757.70;locus_tag=TcCLB.507757.70;size=1653;Alias=Tc00.1047053507757.70:mRNA,Tc00.1047053507757.70:pep,TcCLB.507757.70,Tc00.1047053507757.70:exon:1,7459.t00007,70873008,Tc00.1047053507757.70,71413183
chr31_CNV2	TcChr31-S	54787	460408	gain	292550	294205	ID=TcCLB.507757.60;Name=TcCLB.507757.60;description=dihydrolipoamide+dehydrogenase%2C+putative;size=1656;web_id=TcCLB.507757.60;locus_tag=TcCLB.507757.60;size=1656;Alias=70873007,Tc00.1047053507757.60,7459.t00006,Tc00.1047053507757.60:exon:1,Tc00.1047053507757.60:pep,71413181,Tc00.1047053507757.60:mRNA,TcCLB.507757.60
chr31_CNV2	TcChr31-S	54787	460408	gain	294995	296050	ID=TcCLB.507757.50;Name=TcCLB.507757.50;description=serine%2Fthreonine-protein+phosphatase+PP1%2C+putative;size=1056;web_id=TcCLB.507757.50;locus_tag=TcCLB.507757.50;size=1056;Alias=7459.t00005,70873006,47419837,71413179,Tc00.1047053507757.50:pep,Tc00.1047053507757.50:exon:1,TcCLB.507757.50,Tc00.1047053507757.50:mRNA,Tc00.1047053507757.50
chr31_CNV2	TcChr31-S	54787	460408	gain	296562	298682	ID=TcCLB.507757.40;Name=TcCLB.507757.40;description=hypothetical+protein;size=2121;web_id=TcCLB.507757.40;locus_tag=TcCLB.507757.40;size=2121;Alias=Tc00.1047053507757.40:pep,71413177,70873005,TcCLB.507757.40,7459.t00004,Tc00.1047053507757.40,Tc00.1047053507757.40:exon:1,Tc00.1047053507757.40:mRNA
chr31_CNV2	TcChr31-S	54787	460408	gain	298945	299994	ID=TcCLB.507757.30;Name=TcCLB.507757.30;description=hypothetical+protein%2C+conserved;size=1050;web_id=TcCLB.507757.30;locus_tag=TcCLB.507757.30;size=1050;Alias=Tc00.1047053507757.30,Tc00.1047053507757.30:pep,Tc00.1047053507757.30:exon:1,70873004,71413175,TcCLB.507757.30,7459.t00003,Tc00.1047053507757.30:mRNA
chr31_CNV2	TcChr31-S	54787	460408	gain	300785	301183	ID=TcCLB.507757.26;Name=TcCLB.507757.26;description=hypothetical+protein;size=399;web_id=TcCLB.507757.26;locus_tag=TcCLB.507757.26;size=399;Alias=70873010,TcCLB.507757.26,7459.t00009,Tc00.1047053507757.26:pep,Tc00.1047053507757.26:exon:1,Tc00.1047053507757.26,Tc00.1047053507757.26:mRNA,71413187
chr31_CNV2	TcChr31-S	54787	460408	gain	301745	302878	ID=TcCLB.507757.21;Name=TcCLB.507757.21;description=hypothetical+protein%2C+conserved;size=1134;web_id=TcCLB.507757.21;locus_tag=TcCLB.507757.21;size=1134;Alias=TcCLB.507757.21,70873009,71413185,Tc00.1047053507757.21:mRNA,7459.t00008,Tc00.1047053507757.21,Tc00.1047053507757.21:pep,Tc00.1047053507757.21:exon:1
chr31_CNV2	TcChr31-S	54787	460408	gain	304853	305233	ID=TcCLB.507757.10;Name=TcCLB.507757.10;description=hypothetical+protein;size=381;web_id=TcCLB.507757.10;locus_tag=TcCLB.507757.10;size=381;Alias=71413173,Tc00.1047053507757.10:exon:1,Tc00.1047053507757.10:pep,Tc00.1047053507757.10,7459.t00001,70873003,Tc00.1047053507757.10:mRNA,TcCLB.507757.10
chr31_CNV2	TcChr31-S	54787	460408	gain	306016	306522	ID=TcCLB.507755.10;Name=TcCLB.507755.10;description=hypothetical+protein;size=507;web_id=TcCLB.507755.10;locus_tag=TcCLB.507755.10;size=507;Alias=TcCLB.507755.10,70861218,Tc00.1047053507755.10:pep,Tc00.1047053507755.10:mRNA,7458.t00001,71394919,Tc00.1047053507755.10,Tc00.1047053507755.10:exon:1
chr31_CNV2	TcChr31-S	54787	460408	gain	330457	331263	ID=TcCLB.509707.29;Name=TcCLB.509707.29;description=phosphatidylinositol-4-phosphate+5-kinase-like+protein;size=807;web_id=TcCLB.509707.29;locus_tag=TcCLB.509707.29;size=807;Alias=TcCLB.509707.29,70868259,Tc00.1047053509707.29,71404662,Tc00.1047053509707.29:pep,Tc00.1047053509707.29:mRNA,8176.t00004,Tc00.1047053509707.29:exon:1
chr31_CNV2	TcChr31-S	54787	460408	gain	331727	333070	ID=TcCLB.509707.25;Name=TcCLB.509707.25;description=hypothetical+protein%2C+conserved;size=1344;web_id=TcCLB.509707.25;locus_tag=TcCLB.509707.25;size=1344;Alias=Tc00.1047053509707.25:exon:1,Tc00.1047053509707.25:pep,TcCLB.509707.25,Tc00.1047053509707.25:mRNA,8176.t00005,Tc00.1047053509707.25,70868260,71404664
chr31_CNV2	TcChr31-S	54787	460408	gain	333263	334552	ID=TcCLB.509707.20;Name=TcCLB.509707.20;description=hypothetical+protein%2C+conserved;size=1290;web_id=TcCLB.509707.20;locus_tag=TcCLB.509707.20;size=1290;Alias=70868258,TcCLB.509707.20,8176.t00002,Tc00.1047053509707.20:mRNA,71404660,Tc00.1047053509707.20:pep,Tc00.1047053509707.20:exon:1,Tc00.1047053509707.20
chr31_CNV2	TcChr31-S	54787	460408	gain	334787	336682	ID=TcCLB.509707.10;Name=TcCLB.509707.10;description=protein+associated+with+differentiation+8%2C+putative;size=1896;web_id=TcCLB.509707.10;locus_tag=TcCLB.509707.10;size=1896;Alias=Tc00.1047053509707.10:pep,Tc00.1047053509707.10:exon:1,Tc00.1047053509707.10,71404658,70868257,8176.t00001,Tc00.1047053509707.10:mRNA,TcCLB.509707.10
chr31_CNV2	TcChr31-S	54787	460408	gain	337688	338497	ID=TcCLB.504765.20;Name=TcCLB.504765.20;description=protein+associated+with+differentiation+8%2C+putative;size=810;web_id=TcCLB.504765.20;locus_tag=TcCLB.504765.20;size=810;Alias=70868047,71404299,6387.t00002,TcCLB.504765.20,Tc00.1047053504765.20,Tc00.1047053504765.20:pep,Tc00.1047053504765.20:mRNA,Tc00.1047053504765.20:exon:1
chr31_CNV2	TcChr31-S	54787	460408	gain	339826	340659	ID=TcCLB.504765.15;Name=TcCLB.504765.15;description=succinyl-coA%3A3-ketoacid-coenzyme+A+transferase+%28pseudogene%29%2C+putative;size=834;web_id=TcCLB.504765.15;locus_tag=TcCLB.504765.15;size=834;Alias=6387.t00004,TcCLB.504765.15,Tc00.1047053504765.15,Tc00.1047053504765.15:pseudogenic_transcript,Tc00.1047053504765.15:pseudogenic_transcript:pep
chr31_CNV2	TcChr31-S	54787	460408	gain	341354	344539	ID=TcCLB.504765.9;Name=TcCLB.504765.9;description=hypothetical+protein%2C+conserved;size=3186;web_id=TcCLB.504765.9;locus_tag=TcCLB.504765.9;size=3186;Alias=70868048,71404301,6387.t00003,TcCLB.504765.9,Tc00.1047053504765.9,Tc00.1047053504765.9:pep,Tc00.1047053504765.9:mRNA,Tc00.1047053504765.9:exon:1
chr31_CNV2	TcChr31-S	54787	460408	gain	345380	346513	ID=TcCLB.503615.10;Name=TcCLB.503615.10;description=UDP-Gal+or+UDP-GlcNAc-dependent+glycosyltransferase%2C+putative;size=1134;web_id=TcCLB.503615.10;locus_tag=TcCLB.503615.10;size=1134;Alias=70865900,71400837,4666.t00001,TcCLB.503615.10,Tc00.1047053503615.10,Tc00.1047053503615.10:pep,Tc00.1047053503615.10:mRNA,Tc00.1047053503615.10:exon:1
chr31_CNV2	TcChr31-S	54787	460408	gain	349620	350756	ID=TcCLB.509011.10;Name=TcCLB.509011.10;description=UDP-Gal+or+UDP-GlcNAc-dependent+glycosyltransferase+%28pseudogene%29%2C+putative%2CUDP-Gal+or+UDP-GlcNAc-dependent+glycosyltransferase%2C+putative%2C+frameshift;size=1137;web_id=TcCLB.509011.10;locus_tag=TcCLB.509011.10;size=1137;Alias=7963.t00001,TcCLB.509011.10,Tc00.1047053509011.10,Tc00.1047053509011.10:pseudogenic_transcript,Tc00.10470535090…
chr31_CNV2	TcChr31-S	54787	460408	gain	351755	356950	ID=TcCLB.509011.20;Name=TcCLB.509011.20;description=RNA+polymerase+IIA+largest+subunit%2C+putative;size=5196;web_id=TcCLB.509011.20;locus_tag=TcCLB.509011.20;size=5196;Alias=Tc00.1047053509011.20,71423780,Tc00.1047053509011.20:mRNA,Tc00.1047053509011.20:exon:1,Tc00.1047053509011.20:pep,70877365,7963.t00002,TcCLB.509011.20
chr31_CNV2	TcChr31-S	54787	460408	gain	357505	358929	ID=TcCLB.509011.30;Name=TcCLB.509011.30;description=hypothetical+protein;size=1425;web_id=TcCLB.509011.30;locus_tag=TcCLB.509011.30;size=1425;Alias=Tc00.1047053509011.30:exon:1,70877366,71423782,Tc00.1047053509011.30,Tc00.1047053509011.30:mRNA,TcCLB.509011.30,Tc00.1047053509011.30:pep,7963.t00003
chr31_CNV2	TcChr31-S	54787	460408	gain	359419	360624	ID=TcCLB.509011.40;Name=TcCLB.509011.40;description=calreticulin%2C+putative;size=1206;web_id=TcCLB.509011.40;locus_tag=TcCLB.509011.40;size=1206;Alias=70877367,Tc00.1047053509011.40,71423784,7963.t00004,Tc00.1047053509011.40:pep,Tc00.1047053509011.40:exon:1,TcCLB.509011.40,Tc00.1047053509011.40:mRNA
chr31_CNV2	TcChr31-S	54787	460408	gain	362095	364527	ID=TcCLB.509011.50;Name=TcCLB.509011.50;description=hypothetical+protein%2C+conserved;size=2433;web_id=TcCLB.509011.50;locus_tag=TcCLB.509011.50;size=2433;Alias=71423786,7963.t00005,Tc00.1047053509011.50,Tc00.1047053509011.50:mRNA,Tc00.1047053509011.50:exon:1,Tc00.1047053509011.50:pep,TcCLB.509011.50,70877368
chr31_CNV2	TcChr31-S	54787	460408	gain	365497	365712	ID=TcCLB.509011.54;Name=TcCLB.509011.54;description=ubiquinol-cytochrome+c+reductase%2C+putative;size=216;web_id=TcCLB.509011.54;locus_tag=TcCLB.509011.54;size=216;Alias=Tc00.1047053509011.54:mRNA,Tc00.1047053509011.54:pep,70877374,TcCLB.509011.54,Tc00.1047053509011.54:exon:1,71405320,Tc00.1047053509011.54,70868639,7963.t00011,71423800
chr31_CNV2	TcChr31-S	54787	460408	gain	366385	368112	ID=TcCLB.509011.60;Name=TcCLB.509011.60;description=hypothetical+protein%2C+conserved;size=1728;web_id=TcCLB.509011.60;locus_tag=TcCLB.509011.60;size=1728;Alias=Tc00.1047053509011.60:exon:1,Tc00.1047053509011.60:pep,TcCLB.509011.60,70877369,71423789,Tc00.1047053509011.60,Tc00.1047053509011.60:mRNA,7963.t00006
chr31_CNV2	TcChr31-S	54787	460408	gain	370760	371251	ID=TcCLB.509011.70;Name=TcCLB.509011.70;description=adrenodoxin+precursor%2C+putative;size=492;web_id=TcCLB.509011.70;locus_tag=TcCLB.509011.70;size=492;Alias=Tc00.1047053509011.70:pep,71423791,TcCLB.509011.70,7963.t00007,70877370,Tc00.1047053509011.70,Tc00.1047053509011.70:mRNA,Tc00.1047053509011.70:exon:1
chr31_CNV2	TcChr31-S	54787	460408	gain	372104	373882	ID=TcCLB.509011.80;Name=TcCLB.509011.80;description=surface+protease+GP63%2C+putative;size=1779;web_id=TcCLB.509011.80;locus_tag=TcCLB.509011.80;size=1779;Alias=70877371,TcCLB.509011.80,Tc00.1047053509011.80:mRNA,Tc00.1047053509011.80:pep,7963.t00008,71423794,Tc00.1047053509011.80,Tc00.1047053509011.80:exon:1
chr31_CNV2	TcChr31-S	54787	460408	gain	374781	375824	ID=TcCLB.509011.90;Name=TcCLB.509011.90;description=lipase%2C+putative;size=1044;web_id=TcCLB.509011.90;locus_tag=TcCLB.509011.90;size=1044;Alias=71423796,7963.t00009,Tc00.1047053509011.90:pep,Tc00.1047053509011.90:mRNA,Tc00.1047053509011.90:exon:1,TcCLB.509011.90,70877372,Tc00.1047053509011.90
chr31_CNV2	TcChr31-S	54787	460408	gain	376802	377791	ID=TcCLB.509011.100;Name=TcCLB.509011.100;description=myosin+heavy+chain+kinase+A%2C+putative;size=990;web_id=TcCLB.509011.100;locus_tag=TcCLB.509011.100;size=990;Alias=7963.t00010,Tc00.1047053509011.100:pep,Tc00.1047053509011.100:mRNA,70877373,Tc00.1047053509011.100:exon:1,71423798,Tc00.1047053509011.100,TcCLB.509011.100
chr31_CNV2	TcChr31-S	54787	460408	gain	378370	379515	ID=TcCLB.511437.10;Name=TcCLB.511437.10;description=surface+protease+GP63%2C+putative;size=1146;web_id=TcCLB.511437.10;locus_tag=TcCLB.511437.10;size=1146;Alias=71403281,70867440,Tc00.1047053511437.10:exon:1,Tc00.1047053511437.10:pep,Tc00.1047053511437.10,8693.t00001,TcCLB.511437.10,Tc00.1047053511437.10:mRNA
chr31_CNV2	TcChr31-S	54787	460408	gain	379816	380916	ID=TcCLB.511437.20;Name=TcCLB.511437.20;description=expression+site-associated+gene+%28ESAG-like%29+protein%2C+putative%2Cexpression+site-associated+gene+3+%28ESAG3-like%29+protein%2C+putative;size=1101;web_id=TcCLB.511437.20;locus_tag=TcCLB.511437.20;size=1101;Alias=TcCLB.511437.20,Tc00.1047053511437.20:exon:1,Tc00.1047053511437.20,71403283,70867441,8693.t00002,Tc00.1047053511437.20:pep,Tc00.104…
chr31_CNV2	TcChr31-S	54787	460408	gain	381618	382643	ID=TcCLB.511437.30;Name=TcCLB.511437.30;description=lipase%2C+putative;size=1026;web_id=TcCLB.511437.30;locus_tag=TcCLB.511437.30;size=1026;Alias=Tc00.1047053511437.30:pep,Tc00.1047053511437.30:mRNA,Tc00.1047053511437.30:exon:1,8693.t00003,71403285,TcCLB.511437.30,70867442,Tc00.1047053511437.30
chr31_CNV2	TcChr31-S	54787	460408	gain	383783	383983	ID=TcCLB.511437.40;Name=TcCLB.511437.40;description=expression+site-associated+gene+%28ESAG-like%29+protein%2C+putative;size=201;web_id=TcCLB.511437.40;locus_tag=TcCLB.511437.40;size=201;Alias=8693.t00004,Tc00.1047053511437.40,Tc00.1047053511437.40:pep,TcCLB.511437.40,Tc00.1047053511437.40:mRNA,Tc00.1047053511437.40:exon:1
chr31_CNV2	TcChr31-S	54787	460408	gain	384086	385090	ID=TcCLB.511439.10;Name=TcCLB.511439.10;description=expression+site-associated+gene+%28ESAG-like%29+protein%2C+putative%2Cexpression+site-associated+gene+3+%28ESAG3-like%29+protein%2C+putative;size=1005;web_id=TcCLB.511439.10;locus_tag=TcCLB.511439.10;size=1005;Alias=71420305,Tc00.1047053511439.10:exon:1,70876106,Tc00.1047053511439.10:pep,8694.t00001,TcCLB.511439.10,Tc00.1047053511439.10,Tc00.104…
chr31_CNV2	TcChr31-S	54787	460408	gain	385812	386855	ID=TcCLB.511439.20;Name=TcCLB.511439.20;description=lipase%2C+putative;size=1044;web_id=TcCLB.511439.20;locus_tag=TcCLB.511439.20;size=1044;Alias=Tc00.1047053511439.20,TcCLB.511439.20,8694.t00002,71420307,Tc00.1047053511439.20:mRNA,Tc00.1047053511439.20:exon:1,70876107,Tc00.1047053511439.20:pep
chr31_CNV2	TcChr31-S	54787	460408	gain	387055	388107	ID=TcCLB.511439.30;Name=TcCLB.511439.30;description=lipase%2C+putative;size=1053;web_id=TcCLB.511439.30;locus_tag=TcCLB.511439.30;size=1053;Alias=71420309,Tc00.1047053511439.30,Tc00.1047053511439.30:exon:1,8694.t00003,70876108,Tc00.1047053511439.30:mRNA,TcCLB.511439.30,Tc00.1047053511439.30:pep
chr31_CNV2	TcChr31-S	54787	460408	gain	388769	390136	ID=TcCLB.511439.40;Name=TcCLB.511439.40;description=hypothetical+protein;size=1368;web_id=TcCLB.511439.40;locus_tag=TcCLB.511439.40;size=1368;Alias=71420311,Tc00.1047053511439.40:pep,8694.t00004,Tc00.1047053511439.40:mRNA,Tc00.1047053511439.40,70876109,Tc00.1047053511439.40:exon:1,TcCLB.511439.40
chr31_CNV2	TcChr31-S	54787	460408	gain	391205	392599	ID=TcCLB.511439.50;Name=TcCLB.511439.50;description=metal-ion+transporter%2C+putative;size=1395;web_id=TcCLB.511439.50;locus_tag=TcCLB.511439.50;size=1395;Alias=8694.t00005,Tc00.1047053511439.50:exon:1,70876110,Tc00.1047053511439.50,Tc00.1047053511439.50:mRNA,Tc00.1047053511439.50:pep,TcCLB.511439.50,71420314
chr31_CNV2	TcChr31-S	54787	460408	gain	393315	394574	ID=TcCLB.511439.60;Name=TcCLB.511439.60;description=hypothetical+protein%2C+conserved;size=1260;web_id=TcCLB.511439.60;locus_tag=TcCLB.511439.60;size=1260;Alias=71420316,Tc00.1047053511439.60,8694.t00006,Tc00.1047053511439.60:exon:1,TcCLB.511439.60,Tc00.1047053511439.60:pep,70876111,Tc00.1047053511439.60:mRNA
chr31_CNV2	TcChr31-S	54787	460408	gain	394947	396323	ID=TcCLB.511439.70;Name=TcCLB.511439.70;description=hypothetical+protein%2C+conserved;size=1377;web_id=TcCLB.511439.70;locus_tag=TcCLB.511439.70;size=1377;Alias=Tc00.1047053511439.70:pep,71420318,Tc00.1047053511439.70,Tc00.1047053511439.70:exon:1,TcCLB.511439.70,8694.t00007,Tc00.1047053511439.70:mRNA,70876112
chr31_CNV2	TcChr31-S	54787	460408	gain	397236	401585	ID=TcCLB.511439.80;Name=TcCLB.511439.80;description=hypothetical+protein%2C+conserved;size=4350;web_id=TcCLB.511439.80;locus_tag=TcCLB.511439.80;size=4350;Alias=Tc00.1047053511439.80,Tc00.1047053511439.80:exon:1,TcCLB.511439.80,71420320,8694.t00008,Tc00.1047053511439.80:pep,70876113,Tc00.1047053511439.80:mRNA
chr31_CNV2	TcChr31-S	54787	460408	gain	402495	403157	ID=TcCLB.511439.90;Name=TcCLB.511439.90;description=hypothetical+protein%2C+conserved;size=663;web_id=TcCLB.511439.90;locus_tag=TcCLB.511439.90;size=663;Alias=TcCLB.511439.90,Tc00.1047053511439.90,8694.t00009,71420322,70876114,Tc00.1047053511439.90:mRNA,Tc00.1047053511439.90:pep,Tc00.1047053511439.90:exon:1
chr31_CNV2	TcChr31-S	54787	460408	gain	404633	405724	ID=TcCLB.511439.100;Name=TcCLB.511439.100;description=p-nitrophenylphosphatase%2C+putative;size=1092;web_id=TcCLB.511439.100;locus_tag=TcCLB.511439.100;size=1092;Alias=70876115,8694.t00010,TcCLB.511439.100,Tc00.1047053511439.100:mRNA,Tc00.1047053511439.100:exon:1,Tc00.1047053511439.100:pep,Tc00.1047053511439.100,71420324
chr31_CNV2	TcChr31-S	54787	460408	gain	406881	408722	ID=TcCLB.511439.120;Name=TcCLB.511439.120;description=aminopeptidase%2C+putative%2Cmetallo-peptidase%2C+clan+MA%28E%29%2C+family+M1%2C+putative;size=1842;web_id=TcCLB.511439.120;locus_tag=TcCLB.511439.120;size=1842;Alias=Tc00.1047053511439.120:exon:1,71420326,8694.t00012,TcCLB.511439.120,Tc00.1047053511439.120:pep,70876116,Tc00.1047053511439.120,Tc00.1047053511439.120:mRNA
chr31_CNV2	TcChr31-S	54787	460408	gain	409131	409304	ID=TcCLB.507107.50;Name=TcCLB.507107.50;description=aminopeptidase%2C+putative;size=174;web_id=TcCLB.507107.50;locus_tag=TcCLB.507107.50;size=174;Alias=Tc00.1047053507107.50:mRNA,70867855,Tc00.1047053507107.50,Tc00.1047053507107.50:exon:1,7212.t00005,TcCLB.507107.50,71403974,Tc00.1047053507107.50:pep
chr31_CNV2	TcChr31-S	54787	460408	gain	409677	410735	ID=TcCLB.507107.40;Name=TcCLB.507107.40;description=3%2C2-trans-enoyl-CoA+isomerase%2C+mitochondrial+precursor%2C+putative;size=1059;web_id=TcCLB.507107.40;locus_tag=TcCLB.507107.40;size=1059;Alias=71403972,Tc00.1047053507107.40:exon:1,Tc00.1047053507107.40:mRNA,70867854,TcCLB.507107.40,Tc00.1047053507107.40:pep,Tc00.1047053507107.40,7212.t00004
chr31_CNV2	TcChr31-S	54787	460408	gain	411575	412156	ID=TcCLB.507107.30;Name=TcCLB.507107.30;description=UDP-Gal+or+UDP-GlcNAc-dependent+glycosyltransferase%2C+putative;size=582;web_id=TcCLB.507107.30;locus_tag=TcCLB.507107.30;size=582;Alias=71403970,Tc00.1047053507107.30:pep,Tc00.1047053507107.30:mRNA,70867853,7212.t00003,Tc00.1047053507107.30,Tc00.1047053507107.30:exon:1,TcCLB.507107.30
chr31_CNV2	TcChr31-S	54787	460408	gain	420171	420950	ID=TcCLB.507689.50;Name=TcCLB.507689.50;description=glutamamyl+carboxypeptidase%2C+putative%2Cmetallo-peptidase%2C+clan+MH%2C+family+M18%2C+putative;size=780;web_id=TcCLB.507689.50;locus_tag=TcCLB.507689.50;size=780;Alias=Tc00.1047053507689.50,Tc00.1047053507689.50:exon:1,70871331,Tc00.1047053507689.50:pep,7435.t00005,71410074,Tc00.1047053507689.50:mRNA,TcCLB.507689.50
chr31_CNV2	TcChr31-S	54787	460408	gain	421828	423018	ID=TcCLB.507689.40;Name=TcCLB.507689.40;description=glutamamyl+carboxypeptidase%2C+putative%2Cmetallo-peptidase%2C+clan+MH%2C+family+M18%2C+putative;size=1191;web_id=TcCLB.507689.40;locus_tag=TcCLB.507689.40;size=1191;Alias=Tc00.1047053507689.40:pep,7435.t00004,TcCLB.507689.40,Tc00.1047053507689.40:exon:1,70871330,71410072,Tc00.1047053507689.40:mRNA,Tc00.1047053507689.40
chr31_CNV2	TcChr31-S	54787	460408	gain	423460	424650	ID=TcCLB.507689.30;Name=TcCLB.507689.30;description=glutamamyl+carboxypeptidase%2C+putative%2Cmetallo-peptidase%2C+clan+MH%2C+family+M18%2C+putative;size=1191;web_id=TcCLB.507689.30;locus_tag=TcCLB.507689.30;size=1191;Alias=70871329,TcCLB.507689.30,7435.t00003,71410070,Tc00.1047053507689.30:pep,Tc00.1047053507689.30,Tc00.1047053507689.30:exon:1,Tc00.1047053507689.30:mRNA
chr31_CNV2	TcChr31-S	54787	460408	gain	425946	426551	ID=TcCLB.507689.25;Name=TcCLB.507689.25;description=hypothetical+protein%2C+conserved;size=606;web_id=TcCLB.507689.25;locus_tag=TcCLB.507689.25;size=606;Alias=TcCLB.507689.25,Tc00.1047053507689.25,71410076,Tc00.1047053507689.25:exon:1,Tc00.1047053507689.25:pep,70871332,Tc00.1047053507689.25:mRNA,7435.t00006
chr31_CNV2	TcChr31-S	54787	460408	gain	428037	428888	ID=TcCLB.507689.20;Name=TcCLB.507689.20;description=hypothetical+protein;size=852;web_id=TcCLB.507689.20;locus_tag=TcCLB.507689.20;size=852;Alias=7435.t00002,70871328,71410068,Tc00.1047053507689.20,Tc00.1047053507689.20:mRNA,TcCLB.507689.20,Tc00.1047053507689.20:exon:1,Tc00.1047053507689.20:pep
chr31_CNV2	TcChr31-S	54787	460408	gain	430441	432087	ID=TcCLB.507689.10;Name=TcCLB.507689.10;description=dihydrouridine+synthase+%28Dus%2C+pseudogene%29%2C+putative;size=1647;web_id=TcCLB.507689.10;locus_tag=TcCLB.507689.10;size=1647;Alias=Tc00.1047053507689.10,Tc00.1047053507689.10:pseudogenic_transcript,TcCLB.507689.10,7435.t00001,Tc00.1047053507689.10:pseudogenic_transcript:pep
chr31_CNV2	TcChr31-S	54787	460408	gain	432431	432982	ID=TcCLB.507689.5;Name=TcCLB.507689.5;description=hypothetical+protein%2C+conserved;size=552;web_id=TcCLB.507689.5;locus_tag=TcCLB.507689.5;size=552;Alias=TcCLB.507689.5,Tc00.1047053507689.5:pep,70871333,Tc00.1047053507689.5:mRNA,Tc00.1047053507689.5:exon:1,7435.t00007,Tc00.1047053507689.5,71410078
chr31_CNV2	TcChr31-S	54787	460408	gain	433085	434728	ID=TcCLB.506107.20;Name=TcCLB.506107.20;description=dihydrouridine+synthase+%28Dus%29%2C+putative;size=1644;web_id=TcCLB.506107.20;locus_tag=TcCLB.506107.20;size=1644;Alias=70866933,71402428,6815.t00002,TcCLB.506107.20,Tc00.1047053506107.20,Tc00.1047053506107.20:pep,Tc00.1047053506107.20:mRNA,Tc00.1047053506107.20:exon:1
chr31_CNV2	TcChr31-S	54787	460408	gain	435074	437770	ID=TcCLB.506107.10;Name=TcCLB.506107.10;description=hypothetical+protein%2C+conserved;size=2697;web_id=TcCLB.506107.10;locus_tag=TcCLB.506107.10;size=2697;Alias=70866932,71402426,6815.t00001,TcCLB.506107.10,Tc00.1047053506107.10,Tc00.1047053506107.10:pep,Tc00.1047053506107.10:mRNA,Tc00.1047053506107.10:exon:1
chr31_CNV2	TcChr31-S	54787	460408	gain	438860	439702	ID=TcCLB.507585.20;Name=TcCLB.507585.20;description=hypothetical+protein%2C+conserved;size=843;web_id=TcCLB.507585.20;locus_tag=TcCLB.507585.20;size=843;Alias=TcCLB.507585.20,71402500,70866977,5491.t00002,Tc00.1047053507585.20:exon:1,Tc00.1047053507585.20,Tc00.1047053507585.20:mRNA,Tc00.1047053507585.20:pep
chr31_CNV2	TcChr31-S	54787	460408	gain	440569	442020	ID=TcCLB.507585.10;Name=TcCLB.507585.10;description=amino+acid+transporter%2C+putative;size=1452;web_id=TcCLB.507585.10;locus_tag=TcCLB.507585.10;size=1452;Alias=TcCLB.507585.10,Tc00.1047053507585.10,Tc00.1047053507585.10:pep,5491.t00001,Tc00.1047053507585.10:mRNA,Tc00.1047053507585.10:exon:1,70866976,71402498
chr31_CNV2	TcChr31-S	54787	460408	gain	454675	455892	ID=TcCLB.507395.10;Name=TcCLB.507395.10;description=dihydroceramide+synthase%2C+putative;size=1218;web_id=TcCLB.507395.10;locus_tag=TcCLB.507395.10;size=1218;Alias=TcCLB.507395.10,Tc00.1047053507395.10:pep,Tc00.1047053507395.10:mRNA,70869522,Tc00.1047053507395.10,71406842,7318.t00001,Tc00.1047053507395.10:exon:1
chr31_CNV2	TcChr31-S	54787	460408	gain	456322	457473	ID=TcCLB.507395.14;Name=TcCLB.507395.14;description=hypothetical+protein%2C+conserved;size=1152;web_id=TcCLB.507395.14;locus_tag=TcCLB.507395.14;size=1152;Alias=Tc00.1047053507395.14:exon:1,Tc00.1047053507395.14:mRNA,Tc00.1047053507395.14,7318.t00005,Tc00.1047053507395.14:pep,71406850,70869526,TcCLB.507395.14
chr32_CNV1	TcChr32-S	413398	418339	gain	414316	415314	ID=TcCLB.507923.10;Name=TcCLB.507923.10;description=L-threonine+3-dehydrogenase%2C+putative;size=999;web_id=TcCLB.507923.10;locus_tag=TcCLB.507923.10;size=999;Alias=Tc00.1047053507923.10,Tc00.1047053507923.10:pep,Tc00.1047053507923.10:exon:1,TcCLB.507923.10,Tc00.1047053507923.10:mRNA,7529.t00001
chr32_CNV1	TcChr32-S	413398	418339	gain	417054	417737	ID=TcCLB.511753.150;Name=TcCLB.511753.150;description=hypothetical+protein%2C+conserved;size=684;web_id=TcCLB.511753.150;locus_tag=TcCLB.511753.150;size=684;Alias=Tc00.1047053511753.150,Tc00.1047053511753.150:mRNA,Tc00.1047053511753.150:exon:1,TcCLB.511753.150,70877740,8774.t00015,Tc00.1047053511753.150:pep,71424774
chr32_CNV1	TcChr32-S	413398	418339	gain	417742	418146	ID=TcCLB.511753.140;Name=TcCLB.511753.140;description=vacuolar+assembly+protein+vps41%2C+putative;size=405;web_id=TcCLB.511753.140;locus_tag=TcCLB.511753.140;size=405;Alias=Tc00.1047053511753.140:mRNA,71424772,Tc00.1047053511753.140:exon:1,TcCLB.511753.140,8774.t00014,Tc00.1047053511753.140:pep,70877739,Tc00.1047053511753.140
chr32_CNV2	TcChr32-S	952994	959065	loss	953571	955097	ID=TcCLB.509165.49;Name=TcCLB.509165.49;description=damage-specific+DNA+binding+protein%2C+putative;size=1527;web_id=TcCLB.509165.49;locus_tag=TcCLB.509165.49;size=1527;Alias=Tc00.1047053509165.49:exon:1,71407487,Tc00.1047053509165.49:pep,Tc00.1047053509165.49:mRNA,70869885,8021.t00006,Tc00.1047053509165.49,TcCLB.509165.49
chr32_CNV2	TcChr32-S	952994	959065	loss	955274	955597	ID=TcCLB.509165.40;Name=TcCLB.509165.40;description=60S+acidic+ribosomal+protein+P2+beta+%28H6.4%29%2C+putative+%28P2-beta+%28H6.4%29%29;size=324;web_id=TcCLB.509165.40;locus_tag=TcCLB.509165.40;size=324;Alias=436142,Tc00.1047053509165.40:pep,Tc00.1047053509165.40:exon:1,8021.t00004,Tc00.1047053509165.40:mRNA,TcCLB.509165.40,P2-beta (H6.4),71407483,70869883,Tc00.1047053509165.40
chr32_CNV2	TcChr32-S	952994	959065	loss	955794	956471	ID=TcCLB.509165.34;Name=TcCLB.509165.34;description=ribosomal+P+protein+AGP2beta-1%2C+putative;size=678;web_id=TcCLB.509165.34;locus_tag=TcCLB.509165.34;size=678;Alias=TcCLB.509165.34,8021.t00005,Tc00.1047053509165.34:mRNA,70869884,Tc00.1047053509165.34,Tc00.1047053509165.34:pep,71407485,Tc00.1047053509165.34:exon:1
chr32_CNV2	TcChr32-S	952994	959065	loss	956659	958803	ID=TcCLB.509165.30;Name=TcCLB.509165.30;description=AGP2beta-2%2C+putative;size=2145;web_id=TcCLB.509165.30;locus_tag=TcCLB.509165.30;size=2145;Alias=Tc00.1047053509165.30,70869882,Tc00.1047053509165.30:mRNA,71407481,Tc00.1047053509165.30:exon:1,8021.t00003,TcCLB.509165.30,Tc00.1047053509165.30:pep
chr33_CNV1	TcChr33-S	252817	267353	gain	253651	254748	ID=TcCLB.507699.180;Name=TcCLB.507699.180;description=mucin-associated+surface+protein+%28MASP%2C+pseudogene%29%2C+putative;size=1098;web_id=TcCLB.507699.180;locus_tag=TcCLB.507699.180;size=1098;Alias=Tc00.1047053507699.180,TcCLB.507699.180,Tc00.1047053507699.180:pseudogenic_transcript:pep,7438.t00018,Tc00.1047053507699.180:pseudogenic_transcript
chr33_CNV1	TcChr33-S	252817	267353	gain	255930	258302	ID=TcCLB.507699.170;Name=TcCLB.507699.170;description=surface+protease+GP63+%28pseudogene%29%2C+putative;size=2373;web_id=TcCLB.507699.170;locus_tag=TcCLB.507699.170;size=2373;Alias=Tc00.1047053507699.170,Tc00.1047053507699.170:pseudogenic_transcript:pep,7438.t00017,Tc00.1047053507699.170:pseudogenic_transcript,TcCLB.507699.170
chr33_CNV1	TcChr33-S	252817	267353	gain	259935	260483	ID=TcCLB.507699.149;Name=TcCLB.507699.149;description=mucin+TcMUCII%2C+putative;size=549;web_id=TcCLB.507699.149;locus_tag=TcCLB.507699.149;size=549;Alias=7438.t00024,Tc00.1047053507699.149:pep,Tc00.1047053507699.149:mRNA,TcCLB.507699.149,70881101,71654779,Tc00.1047053507699.149,Tc00.1047053507699.149:exon:1
chr33_CNV1	TcChr33-S	252817	267353	gain	261046	262137	ID=TcCLB.507699.130;Name=TcCLB.507699.130;description=mucin-associated+surface+protein+%28MASP%29%2C+putative;size=1092;web_id=TcCLB.507699.130;locus_tag=TcCLB.507699.130;size=1092;Alias=71654771,Tc00.1047053507699.130,Tc00.1047053507699.130:pep,TcCLB.507699.130,70881097,Tc00.1047053507699.130:mRNA,Tc00.1047053507699.130:exon:1,7438.t00013
chr33_CNV1	TcChr33-S	252817	267353	gain	265723	266589	ID=TcCLB.507699.120;Name=TcCLB.507699.120;description=mucin+TcMUCII%2C+putative;size=867;web_id=TcCLB.507699.120;locus_tag=TcCLB.507699.120;size=867;Alias=Tc00.1047053507699.120:mRNA,70881096,Tc00.1047053507699.120:pep,7438.t00012,Tc00.1047053507699.120,71654769,Tc00.1047053507699.120:exon:1,TcCLB.507699.120
chr33_CNV2	TcChr33-S	468150	490224	gain	471877	472494	ID=TcCLB.510557.76;Name=TcCLB.510557.76;description=hypothetical+protein;size=618;web_id=TcCLB.510557.76;locus_tag=TcCLB.510557.76;size=618;Alias=Tc00.1047053510557.76:mRNA,Tc00.1047053510557.76:pep,70875753,71419281,Tc00.1047053510557.76,8431.t00011,TcCLB.510557.76,Tc00.1047053510557.76:exon:1
chr33_CNV2	TcChr33-S	468150	490224	gain	473496	474095	ID=TcCLB.510557.80;Name=TcCLB.510557.80;description=mucin+TcMUCII%2C+putative;size=600;web_id=TcCLB.510557.80;locus_tag=TcCLB.510557.80;size=600;Alias=8431.t00008,Tc00.1047053510557.80:exon:1,TcCLB.510557.80,70875751,Tc00.1047053510557.80:mRNA,71419277,Tc00.1047053510557.80:pep,Tc00.1047053510557.80
chr33_CNV2	TcChr33-S	468150	490224	gain	476013	476861	ID=TcCLB.508341.10;Name=TcCLB.508341.10;description=mucin-associated+surface+protein+%28MASP%29%2C+putative;size=849;web_id=TcCLB.508341.10;locus_tag=TcCLB.508341.10;size=849;Alias=70863226,Tc00.1047053508341.10,Tc00.1047053508341.10:mRNA,71397178,Tc00.1047053508341.10:pep,Tc00.1047053508341.10:exon:1,TcCLB.508341.10,5571.t00002
chr33_CNV2	TcChr33-S	468150	490224	gain	478372	479466	ID=TcCLB.510559.20;Name=TcCLB.510559.20;description=mucin-associated+surface+protein+%28MASP%2C+pseudogene%29%2C+putative;size=1095;web_id=TcCLB.510559.20;locus_tag=TcCLB.510559.20;size=1095;Alias=5941.t00002,Tc00.1047053510559.20:pseudogenic_transcript,Tc00.1047053510559.20,TcCLB.510559.20,Tc00.1047053510559.20:pseudogenic_transcript:pep
chr33_CNV2	TcChr33-S	468150	490224	gain	480417	480599	ID=TcCLB.510561.7;Name=TcCLB.510561.7;description=mucin-associated+surface+protein+%28MASP%29%2C+putative;size=183;web_id=TcCLB.510561.7;locus_tag=TcCLB.510561.7;size=183;Alias=TcCLB.510561.7,71412823,Tc00.1047053510561.7,70872813,Tc00.1047053510561.7:pep,Tc00.1047053510561.7:exon:1,Tc00.1047053510561.7:mRNA,8432.t00006
chr33_CNV2	TcChr33-S	468150	490224	gain	482454	482975	ID=TcCLB.510561.14;Name=TcCLB.510561.14;description=hypothetical+protein;size=522;web_id=TcCLB.510561.14;locus_tag=TcCLB.510561.14;size=522;Alias=Tc00.1047053510561.14:pep,Tc00.1047053510561.14:mRNA,TcCLB.510561.14,71412825,8432.t00007,Tc00.1047053510561.14:exon:1,Tc00.1047053510561.14,70872814
chr33_CNV2	TcChr33-S	468150	490224	gain	484143	484940	ID=TcCLB.510561.20;Name=TcCLB.510561.20;description=mucin+TcMUCII%2C+putative;size=798;web_id=TcCLB.510561.20;locus_tag=TcCLB.510561.20;size=798;Alias=71412815,Tc00.1047053510561.20,70872809,8432.t00002,Tc00.1047053510561.20:mRNA,TcCLB.510561.20,Tc00.1047053510561.20:pep,Tc00.1047053510561.20:exon:1
chr33_CNV2	TcChr33-S	468150	490224	gain	485503	486594	ID=TcCLB.510561.30;Name=TcCLB.510561.30;description=mucin-associated+surface+protein+%28MASP%29%2C+putative;size=1092;web_id=TcCLB.510561.30;locus_tag=TcCLB.510561.30;size=1092;Alias=Tc00.1047053510561.30,70872810,71412817,Tc00.1047053510561.30:mRNA,TcCLB.510561.30,Tc00.1047053510561.30:pep,Tc00.1047053510561.30:exon:1,8432.t00003
chr33_CNV2	TcChr33-S	468150	490224	gain	488418	488915	ID=TcCLB.510561.35;Name=TcCLB.510561.35;description=hypothetical+protein;size=498;web_id=TcCLB.510561.35;locus_tag=TcCLB.510561.35;size=498;Alias=Tc00.1047053510561.35:exon:1,Tc00.1047053510561.35,71412827,70872815,TcCLB.510561.35,Tc00.1047053510561.35:mRNA,8432.t00008,Tc00.1047053510561.35:pep
chr33_CNV3	TcChr33-S	806488	829363	gain	806625	807107	ID=TcCLB.509979.281;Name=TcCLB.509979.281;description=elongation+factor+1-gamma+%28EF-1-gamma%2C+pseudogene%29%2C+putative;size=483;web_id=TcCLB.509979.281;locus_tag=TcCLB.509979.281;size=483;Alias=TcCLB.509979.281,8263.t00047,Tc00.1047053509979.281:pseudogenic_transcript:pep,Tc00.1047053509979.281:pseudogenic_transcript,Tc00.1047053509979.281
chr33_CNV3	TcChr33-S	806488	829363	gain	807183	807851	ID=TcCLB.509979.270;Name=TcCLB.509979.270;description=mucin-associated+surface+protein+%28MASP%29%2C+putative;size=669;web_id=TcCLB.509979.270;locus_tag=TcCLB.509979.270;size=669;Alias=TcCLB.509979.270,Tc00.1047053509979.270:pep,70886153,Tc00.1047053509979.270,8263.t00027,Tc00.1047053509979.270:mRNA,71667695,Tc00.1047053509979.270:exon:1
chr33_CNV3	TcChr33-S	806488	829363	gain	808633	810033	ID=TcCLB.509979.261;Name=TcCLB.509979.261;description=surface+protease+GP63+%28pseudogene%29%2C+putative;size=1401;web_id=TcCLB.509979.261;locus_tag=TcCLB.509979.261;size=1401;Alias=Tc00.1047053509979.261:pseudogenic_transcript,Tc00.1047053509979.261:pseudogenic_transcript:pep,8263.t00045,TcCLB.509979.261,Tc00.1047053509979.261
chr33_CNV3	TcChr33-S	806488	829363	gain	810762	812699	ID=TcCLB.509979.249;Name=TcCLB.509979.249;description=syntaxin+binding+protein+1+%28pseudogene%29%2C+putative;size=1938;web_id=TcCLB.509979.249;locus_tag=TcCLB.509979.249;size=1938;Alias=TcCLB.509979.249,Tc00.1047053509979.249,Tc00.1047053509979.249:pseudogenic_transcript:pep,8263.t00041,Tc00.1047053509979.249:pseudogenic_transcript
chr33_CNV3	TcChr33-S	806488	829363	gain	812965	813735	ID=TcCLB.509979.230;Name=TcCLB.509979.230;description=hypothetical+protein%2C+conserved;size=771;web_id=TcCLB.509979.230;locus_tag=TcCLB.509979.230;size=771;Alias=Tc00.1047053509979.230,Tc00.1047053509979.230:exon:1,70886152,Tc00.1047053509979.230:mRNA,Tc00.1047053509979.230:pep,71667693,8263.t00023,TcCLB.509979.230
chr33_CNV3	TcChr33-S	806488	829363	gain	818431	819093	ID=TcCLB.509979.200;Name=TcCLB.509979.200;description=mucin-associated+surface+protein+%28MASP%29%2C+putative;size=663;web_id=TcCLB.509979.200;locus_tag=TcCLB.509979.200;size=663;Alias=Tc00.1047053509979.200:pep,Tc00.1047053509979.200:exon:1,8263.t00020,71667691,Tc00.1047053509979.200:mRNA,TcCLB.509979.200,70886151,Tc00.1047053509979.200
chr33_CNV3	TcChr33-S	806488	829363	gain	819791	821257	ID=TcCLB.509979.187;Name=TcCLB.509979.187;description=surface+protease+GP63+%28pseudogene%29%2C+putative;size=1467;web_id=TcCLB.509979.187;locus_tag=TcCLB.509979.187;size=1467;Alias=8263.t00044,TcCLB.509979.187,Tc00.1047053509979.187:pseudogenic_transcript:pep,Tc00.1047053509979.187:pseudogenic_transcript,Tc00.1047053509979.187
chr33_CNV3	TcChr33-S	806488	829363	gain	825438	826100	ID=TcCLB.509979.174;Name=TcCLB.509979.174;description=mucin-associated+surface+protein+%28MASP%29%2C+putative;size=663;web_id=TcCLB.509979.174;locus_tag=TcCLB.509979.174;size=663;Alias=71667705,Tc00.1047053509979.174:mRNA,TcCLB.509979.174,Tc00.1047053509979.174,70886158,Tc00.1047053509979.174:exon:1,Tc00.1047053509979.174:pep,8263.t00040
chr33_CNV3	TcChr33-S	806488	829363	gain	826697	827911	ID=TcCLB.509979.162;Name=TcCLB.509979.162;description=surface+protease+GP63+%28pseudogene%29%2C+putative;size=1215;web_id=TcCLB.509979.162;locus_tag=TcCLB.509979.162;size=1215;Alias=Tc00.1047053509979.162:pseudogenic_transcript,Tc00.1047053509979.162:pseudogenic_transcript:pep,Tc00.1047053509979.162,TcCLB.509979.162,8263.t00043
chr33_CNV4	TcChr33-S	957702	962627	gain	958704	961052	ID=TcCLB.510345.40;Name=TcCLB.510345.40;description=hypothetical+protein%2C+conserved;size=2349;web_id=TcCLB.510345.40;locus_tag=TcCLB.510345.40;size=2349;Alias=Tc00.1047053510345.40,71405745,70868885,5899.t00004,TcCLB.510345.40,Tc00.1047053510345.40:exon:1,Tc00.1047053510345.40:pep,Tc00.1047053510345.40:mRNA
chr33_CNV5	TcChr33-S	30495	95212	loss	31331	33262	ID=TcCLB.511585.320;Name=TcCLB.511585.320;description=retrotransposon+hot+spot+%28RHS%29+protein%2C+putative;size=1932;web_id=TcCLB.511585.320;locus_tag=TcCLB.511585.320;size=1932;Alias=8728.t00032,71666855,Tc00.1047053511585.320:exon:1,Tc00.1047053511585.320:mRNA,Tc00.1047053511585.320,70885724,Tc00.1047053511585.320:pep,TcCLB.511585.320
chr33_CNV5	TcChr33-S	30495	95212	loss	36444	38738	ID=TcCLB.511585.310;Name=TcCLB.511585.310;description=trans-sialidase+%28pseudogene%29%2C+putative;size=2295;web_id=TcCLB.511585.310;locus_tag=TcCLB.511585.310;size=2295;Alias=8728.t00031,Tc00.1047053511585.310:pseudogenic_transcript,Tc00.1047053511585.310,Tc00.1047053511585.310:pseudogenic_transcript:pep,TcCLB.511585.310
chr33_CNV5	TcChr33-S	30495	95212	loss	39727	41742	ID=TcCLB.511585.280;Name=TcCLB.511585.280;description=retrotransposon+hot+spot+protein+%28RHS%2C+pseudogene%29%2C+putative%2Cretrotransposon+hot+spot+protein+3+%28RHS3%29%2C+putative%2C+degenerate%2C+interrupted;size=2016;web_id=TcCLB.511585.280;locus_tag=TcCLB.511585.280;size=2016;Alias=8728.t00028,Tc00.1047053511585.280:pseudogenic_transcript:pep,TcCLB.511585.280,Tc00.1047053511585.280,Tc00.104…
chr33_CNV5	TcChr33-S	30495	95212	loss	42014	42976	ID=TcCLB.511585.269;Name=TcCLB.511585.269;description=retrotransposon+hot+spot+protein+%28RHS%2C+pseudogene%29%2C+putative%2Cretrotransposon+hot+spot+protein+3+%28RHS3%29%2C+putative%2C+interrupted;size=963;web_id=TcCLB.511585.269;locus_tag=TcCLB.511585.269;size=963;Alias=Tc00.1047053511585.269:pseudogenic_transcript:pep,TcCLB.511585.269,Tc00.1047053511585.269,8728.t00033,Tc00.1047053511585.269:p…
chr33_CNV5	TcChr33-S	30495	95212	loss	45235	48747	ID=TcCLB.511585.260;Name=TcCLB.511585.260;description=dispersed+gene+family+protein+1+%28DGF-1%2C+pseudogene%29%2C+putative;size=3513;web_id=TcCLB.511585.260;locus_tag=TcCLB.511585.260;size=3513;Alias=Tc00.1047053511585.260:pseudogenic_transcript,Tc00.1047053511585.260:pseudogenic_transcript:pep,TcCLB.511585.260,Tc00.1047053511585.260,8728.t00026
chr33_CNV5	TcChr33-S	30495	95212	loss	50910	53099	ID=TcCLB.511585.230;Name=TcCLB.511585.230;description=trans-sialidase%2C+Group+II%2C+putative;size=2190;web_id=TcCLB.511585.230;locus_tag=TcCLB.511585.230;size=2190;Alias=TcCLB.511585.230,Tc00.1047053511585.230,8728.t00023,71666853,70885723,Tc00.1047053511585.230:mRNA,Tc00.1047053511585.230:exon:1,Tc00.1047053511585.230:pep
chr33_CNV5	TcChr33-S	30495	95212	loss	53411	56020	ID=TcCLB.511585.220;Name=TcCLB.511585.220;description=calcium%2Fpotassium+channel+%28CAKC%29%2C+putative;size=2610;web_id=TcCLB.511585.220;locus_tag=TcCLB.511585.220;size=2610;Alias=Tc00.1047053511585.220:pep,70885722,Tc00.1047053511585.220:mRNA,71666851,TcCLB.511585.220,8728.t00022,Tc00.1047053511585.220,Tc00.1047053511585.220:exon:1
chr33_CNV5	TcChr33-S	30495	95212	loss	56344	57297	ID=TcCLB.511585.210;Name=TcCLB.511585.210;description=hypothetical+protein%2C+conserved;size=954;web_id=TcCLB.511585.210;locus_tag=TcCLB.511585.210;size=954;Alias=Tc00.1047053511585.210:mRNA,71666849,70885721,Tc00.1047053511585.210:exon:1,TcCLB.511585.210,Tc00.1047053511585.210:pep,8728.t00021,Tc00.1047053511585.210
chr33_CNV5	TcChr33-S	30495	95212	loss	58760	59941	ID=TcCLB.511585.200;Name=TcCLB.511585.200;description=hypothetical+protein%2C+conserved;size=1182;web_id=TcCLB.511585.200;locus_tag=TcCLB.511585.200;size=1182;Alias=8728.t00020,71666847,Tc00.1047053511585.200,TcCLB.511585.200,70885720,Tc00.1047053511585.200:pep,Tc00.1047053511585.200:mRNA,Tc00.1047053511585.200:exon:1
chr33_CNV5	TcChr33-S	30495	95212	loss	62571	63785	ID=TcCLB.511585.190;Name=TcCLB.511585.190;description=eukaryotic+initiation+factor+4a%2C+putative;size=1215;web_id=TcCLB.511585.190;locus_tag=TcCLB.511585.190;size=1215;Alias=Tc00.1047053511585.190,TcCLB.511585.190,70885719,8728.t00019,Tc00.1047053511585.190:exon:1,Tc00.1047053511585.190:mRNA,71666845,Tc00.1047053511585.190:pep,122045930
chr33_CNV5	TcChr33-S	30495	95212	loss	64070	64756	ID=TcCLB.511585.180;Name=TcCLB.511585.180;description=hypothetical+protein%2C+conserved;size=687;web_id=TcCLB.511585.180;locus_tag=TcCLB.511585.180;size=687;Alias=70885718,Tc00.1047053511585.180:exon:1,TcCLB.511585.180,Tc00.1047053511585.180:pep,Tc00.1047053511585.180:mRNA,Tc00.1047053511585.180,71666843,8728.t00018
chr33_CNV5	TcChr33-S	30495	95212	loss	65567	68482	ID=TcCLB.511585.170;Name=TcCLB.511585.170;description=protein+kinase%2C+putative;size=2916;web_id=TcCLB.511585.170;locus_tag=TcCLB.511585.170;size=2916;Alias=Tc00.1047053511585.170,Tc00.1047053511585.170:pep,Tc00.1047053511585.170:mRNA,Tc00.1047053511585.170:exon:1,TcCLB.511585.170,70885717,8728.t00017,71666841
chr33_CNV5	TcChr33-S	30495	95212	loss	68726	70279	ID=TcCLB.511585.160;Name=TcCLB.511585.160;description=hypothetical+protein%2C+conserved;size=1554;web_id=TcCLB.511585.160;locus_tag=TcCLB.511585.160;size=1554;Alias=Tc00.1047053511585.160:mRNA,Tc00.1047053511585.160:exon:1,Tc00.1047053511585.160,8728.t00016,71666839,70885716,Tc00.1047053511585.160:pep,TcCLB.511585.160
chr33_CNV5	TcChr33-S	30495	95212	loss	70727	75871	ID=TcCLB.511585.150;Name=TcCLB.511585.150;description=hypothetical+protein%2C+conserved;size=5145;web_id=TcCLB.511585.150;locus_tag=TcCLB.511585.150;size=5145;Alias=Tc00.1047053511585.150:pep,TcCLB.511585.150,Tc00.1047053511585.150:mRNA,70885715,8728.t00015,Tc00.1047053511585.150,71666837,Tc00.1047053511585.150:exon:1
chr33_CNV5	TcChr33-S	30495	95212	loss	76330	80166	ID=TcCLB.511585.140;Name=TcCLB.511585.140;description=hypothetical+protein%2C+conserved;size=3837;web_id=TcCLB.511585.140;locus_tag=TcCLB.511585.140;size=3837;Alias=Tc00.1047053511585.140:pep,71666835,TcCLB.511585.140,Tc00.1047053511585.140,70885714,Tc00.1047053511585.140:exon:1,Tc00.1047053511585.140:mRNA,8728.t00014
chr33_CNV5	TcChr33-S	30495	95212	loss	80527	81966	ID=TcCLB.511585.130;Name=TcCLB.511585.130;description=ubiquitin+activating+enzyme%2C+putative;size=1440;web_id=TcCLB.511585.130;locus_tag=TcCLB.511585.130;size=1440;Alias=Tc00.1047053511585.130:mRNA,Tc00.1047053511585.130:exon:1,Tc00.1047053511585.130,TcCLB.511585.130,71666833,70885713,8728.t00013,Tc00.1047053511585.130:pep
chr33_CNV5	TcChr33-S	30495	95212	loss	82791	83993	ID=TcCLB.511585.125;Name=TcCLB.511585.125;description=hypothetical+protein%2C+conserved;size=1203;web_id=TcCLB.511585.125;locus_tag=TcCLB.511585.125;size=1203;Alias=Tc00.1047053511585.125,Tc00.1047053511585.125:exon:1,TcCLB.511585.125,70885725,71666857,Tc00.1047053511585.125:pep,8728.t00034,Tc00.1047053511585.125:mRNA
chr33_CNV5	TcChr33-S	30495	95212	loss	85290	88424	ID=TcCLB.511585.120;Name=TcCLB.511585.120;description=hypothetical+protein%2C+conserved;size=3135;web_id=TcCLB.511585.120;locus_tag=TcCLB.511585.120;size=3135;Alias=70885712,8728.t00012,Tc00.1047053511585.120:pep,Tc00.1047053511585.120,Tc00.1047053511585.120:exon:1,TcCLB.511585.120,Tc00.1047053511585.120:mRNA,71666831
chr33_CNV5	TcChr33-S	30495	95212	loss	89033	91702	ID=TcCLB.511585.110;Name=TcCLB.511585.110;description=hypothetical+protein;size=2670;web_id=TcCLB.511585.110;locus_tag=TcCLB.511585.110;size=2670;Alias=TcCLB.511585.110,8728.t00011,71666829,Tc00.1047053511585.110,Tc00.1047053511585.110:pep,Tc00.1047053511585.110:mRNA,70885711,Tc00.1047053511585.110:exon:1
chr33_CNV5	TcChr33-S	30495	95212	loss	93007	93414	ID=TcCLB.511585.100;Name=TcCLB.511585.100;description=hypothetical+protein%2C+conserved;size=408;web_id=TcCLB.511585.100;locus_tag=TcCLB.511585.100;size=408;Alias=Tc00.1047053511585.100,71666827,Tc00.1047053511585.100:pep,TcCLB.511585.100,8728.t00010,70885710,Tc00.1047053511585.100:exon:1,Tc00.1047053511585.100:mRNA
chr33_CNV6	TcChr33-S	95212	202945	loss	98222	99664	ID=TcCLB.511585.80;Name=TcCLB.511585.80;description=mitochondrial+processing+peptide+beta+subunit%2C+putative%2Cmetallo-peptidase%2C+Clan+ME%2C+Family+M16%2C+putative;size=1443;web_id=TcCLB.511585.80;locus_tag=TcCLB.511585.80;size=1443;Alias=Tc00.1047053511585.80,Tc00.1047053511585.80:exon:1,70885708,71666823,TcCLB.511585.80,Tc00.1047053511585.80:mRNA,8728.t00008,Tc00.1047053511585.80:pep
chr33_CNV6	TcChr33-S	95212	202945	loss	100052	102703	ID=TcCLB.511585.70;Name=TcCLB.511585.70;description=heat+shock+protein+70+%28hsp70%29%2C+putative;size=2652;web_id=TcCLB.511585.70;locus_tag=TcCLB.511585.70;size=2652;Alias=Tc00.1047053511585.70:exon:1,Tc00.1047053511585.70,71666821,70885707,Tc00.1047053511585.70:pep,Tc00.1047053511585.70:mRNA,8728.t00007,TcCLB.511585.70
chr33_CNV6	TcChr33-S	95212	202945	loss	103071	104585	ID=TcCLB.511585.60;Name=TcCLB.511585.60;description=hypothetical+protein%2C+conserved;size=1515;web_id=TcCLB.511585.60;locus_tag=TcCLB.511585.60;size=1515;Alias=Tc00.1047053511585.60:exon:1,Tc00.1047053511585.60:pep,71666819,Tc00.1047053511585.60:mRNA,8728.t00006,Tc00.1047053511585.60,70885706,TcCLB.511585.60
chr33_CNV6	TcChr33-S	95212	202945	loss	105064	106395	ID=TcCLB.511585.50;Name=TcCLB.511585.50;description=hypothetical+protein%2C+conserved;size=1332;web_id=TcCLB.511585.50;locus_tag=TcCLB.511585.50;size=1332;Alias=TcCLB.511585.50,Tc00.1047053511585.50,Tc00.1047053511585.50:mRNA,Tc00.1047053511585.50:pep,Tc00.1047053511585.50:exon:1,8728.t00005,70885705,71666817
chr33_CNV6	TcChr33-S	95212	202945	loss	106998	108440	ID=TcCLB.511585.40;Name=TcCLB.511585.40;description=DNA-damage+inducible+protein+DDI1-like+protein%2C+putative;size=1443;web_id=TcCLB.511585.40;locus_tag=TcCLB.511585.40;size=1443;Alias=Tc00.1047053511585.40:mRNA,8728.t00004,Tc00.1047053511585.40:pep,TcCLB.511585.40,Tc00.1047053511585.40:exon:1,71666815,70885704,Tc00.1047053511585.40
chr33_CNV6	TcChr33-S	95212	202945	loss	108786	112661	ID=TcCLB.511585.30;Name=TcCLB.511585.30;description=hypothetical+protein%2C+conserved;size=3876;web_id=TcCLB.511585.30;locus_tag=TcCLB.511585.30;size=3876;Alias=TcCLB.511585.30,8728.t00003,70885703,Tc00.1047053511585.30:pep,Tc00.1047053511585.30:mRNA,71666813,Tc00.1047053511585.30,Tc00.1047053511585.30:exon:1
chr33_CNV6	TcChr33-S	95212	202945	loss	113538	114926	ID=TcCLB.511585.20;Name=TcCLB.511585.20;description=KREL1;size=1389;web_id=TcCLB.511585.20;locus_tag=TcCLB.511585.20;size=1389;Alias=TcCLB.511585.20,Tc00.1047053511585.20,70885702,8728.t00002,Tc00.1047053511585.20:mRNA,Tc00.1047053511585.20:pep,Tc00.1047053511585.20:exon:1,mitochondrial RNA editing ligase 1,RNA-editing complex protein,RNA editing ligase,71666811
chr33_CNV6	TcChr33-S	95212	202945	loss	115801	116997	ID=TcCLB.511585.10;Name=TcCLB.511585.10;description=hypothetical+protein%2C+conserved;size=1197;web_id=TcCLB.511585.10;locus_tag=TcCLB.511585.10;size=1197;Alias=Tc00.1047053511585.10:mRNA,Tc00.1047053511585.10:pep,71666809,8728.t00001,Tc00.1047053511585.10,70885701,Tc00.1047053511585.10:exon:1,TcCLB.511585.10
chr33_CNV6	TcChr33-S	95212	202945	loss	119084	120067	ID=TcCLB.511583.40;Name=TcCLB.511583.40;description=tricarboxylate+carrier%2C+putative;size=984;web_id=TcCLB.511583.40;locus_tag=TcCLB.511583.40;size=984;Alias=Tc00.1047053511583.40:exon:1,Tc00.1047053511583.40:mRNA,Tc00.1047053511583.40,Tc00.1047053511583.40:pep,6157.t00004,70869759,71407265,TcCLB.511583.40
chr33_CNV6	TcChr33-S	95212	202945	loss	120419	122056	ID=TcCLB.511583.30;Name=TcCLB.511583.30;description=hypothetical+protein%2C+conserved;size=1638;web_id=TcCLB.511583.30;locus_tag=TcCLB.511583.30;size=1638;Alias=Tc00.1047053511583.30:pep,TcCLB.511583.30,Tc00.1047053511583.30,Tc00.1047053511583.30:exon:1,70869758,Tc00.1047053511583.30:mRNA,71407263,6157.t00003
chr33_CNV6	TcChr33-S	95212	202945	loss	122475	123605	ID=TcCLB.511583.20;Name=TcCLB.511583.20;description=hypothetical+protein%2C+conserved;size=1131;web_id=TcCLB.511583.20;locus_tag=TcCLB.511583.20;size=1131;Alias=Tc00.1047053511583.20:mRNA,6157.t00002,Tc00.1047053511583.20:pep,70869757,Tc00.1047053511583.20,71407261,TcCLB.511583.20,Tc00.1047053511583.20:exon:1
chr33_CNV6	TcChr33-S	95212	202945	loss	124710	125948	ID=TcCLB.511583.10;Name=TcCLB.511583.10;description=hypothetical+protein%2C+conserved;size=1239;web_id=TcCLB.511583.10;locus_tag=TcCLB.511583.10;size=1239;Alias=6157.t00001,Tc00.1047053511583.10:exon:1,Tc00.1047053511583.10,71407259,Tc00.1047053511583.10:mRNA,TcCLB.511583.10,70869756,Tc00.1047053511583.10:pep
chr33_CNV6	TcChr33-S	95212	202945	loss	128130	129268	ID=TcCLB.511581.20;Name=TcCLB.511581.20;description=fatty+acyl+CoA+syntetase+1;size=1139;web_id=TcCLB.511581.20;locus_tag=TcCLB.511581.20;size=1139;Alias=Tc00.1047053511581.20:mRNA,TcCLB.511581.20,Tc00.1047053511581.20,Tc00.1047053511581.20:pep,Tc00.1047053511581.20:exon:1,6156.t00002
chr33_CNV6	TcChr33-S	95212	202945	loss	130836	131873	ID=TcCLB.511581.10;Name=TcCLB.511581.10;description=fatty+acyl+CoA+synthetase+2%2C+putative;size=1038;web_id=TcCLB.511581.10;locus_tag=TcCLB.511581.10;size=1038;Alias=Tc00.1047053511581.10:pep,Tc00.1047053511581.10:mRNA,TcCLB.511581.10,70865774,71400653,Tc00.1047053511581.10:exon:1,6156.t00001,Tc00.1047053511581.10
chr33_CNV6	TcChr33-S	95212	202945	loss	131975	132728	ID=TcCLB.511579.9;Name=TcCLB.511579.9;description=fatty+acyl+CoA+syntetase+1%2C+putative;size=754;web_id=TcCLB.511579.9;locus_tag=TcCLB.511579.9;size=754;Alias=TcCLB.511579.9,71398516,Tc00.1047053511579.9:exon:1,Tc00.1047053511579.9,Tc00.1047053511579.9:mRNA,6155.t00001,Tc00.1047053511579.9:pep,70864152
chr33_CNV6	TcChr33-S	95212	202945	loss	134948	137044	ID=TcCLB.506829.110;Name=TcCLB.506829.110;description=fatty+acyl+CoA+synthetase+2%2C+putative;size=2097;web_id=TcCLB.506829.110;locus_tag=TcCLB.506829.110;size=2097;Alias=TcCLB.506829.110,Tc00.1047053506829.110,Tc00.1047053506829.110:exon:1,7108.t00011,Tc00.1047053506829.110:pep,70877124,Tc00.1047053506829.110:mRNA,71423132
chr33_CNV6	TcChr33-S	95212	202945	loss	138634	140733	ID=TcCLB.506829.100;Name=TcCLB.506829.100;description=fatty+acyl+CoA+syntetase+1%2C+putative;size=2100;web_id=TcCLB.506829.100;locus_tag=TcCLB.506829.100;size=2100;Alias=70877123,7108.t00010,TcCLB.506829.100,71423130,Tc00.1047053506829.100:exon:1,Tc00.1047053506829.100:mRNA,Tc00.1047053506829.100:pep,Tc00.1047053506829.100
chr33_CNV6	TcChr33-S	95212	202945	loss	142813	147156	ID=TcCLB.506829.90;Name=TcCLB.506829.90;description=hypothetical+protein%2C+conserved;size=4344;web_id=TcCLB.506829.90;locus_tag=TcCLB.506829.90;size=4344;Alias=Tc00.1047053506829.90:exon:1,TcCLB.506829.90,Tc00.1047053506829.90:pep,70877122,Tc00.1047053506829.90,71423127,7108.t00009,Tc00.1047053506829.90:mRNA
chr33_CNV6	TcChr33-S	95212	202945	loss	148370	149041	ID=TcCLB.506829.80;Name=TcCLB.506829.80;description=nicotinamidase%2C+putative+%28PNC1%29;size=672;web_id=TcCLB.506829.80;locus_tag=TcCLB.506829.80;size=672;Alias=Tc00.1047053506829.80:mRNA,71423125,Tc00.1047053506829.80,7108.t00008,TcCLB.506829.80,PNC1,70877121,Tc00.1047053506829.80:pep,Tc00.1047053506829.80:exon:1
chr33_CNV6	TcChr33-S	95212	202945	loss	149398	150189	ID=TcCLB.506829.71;Name=TcCLB.506829.71;description=hypothetical+protein%2C+conserved+%28pseudogene%29;size=792;web_id=TcCLB.506829.71;locus_tag=TcCLB.506829.71;size=792;Alias=7108.t00014,Tc00.1047053506829.71:pseudogenic_transcript:pep,TcCLB.506829.71,Tc00.1047053506829.71,Tc00.1047053506829.71:pseudogenic_transcript
chr33_CNV6	TcChr33-S	95212	202945	loss	150614	151447	ID=TcCLB.506829.60;Name=TcCLB.506829.60;description=hypothetical+protein%2C+conserved;size=834;web_id=TcCLB.506829.60;locus_tag=TcCLB.506829.60;size=834;Alias=70877120,Tc00.1047053506829.60:pep,Tc00.1047053506829.60,Tc00.1047053506829.60:exon:1,7108.t00006,Tc00.1047053506829.60:mRNA,TcCLB.506829.60,71423123
chr33_CNV6	TcChr33-S	95212	202945	loss	151861	153528	ID=TcCLB.506829.50;Name=TcCLB.506829.50;description=hypothetical+protein%2C+conserved;size=1668;web_id=TcCLB.506829.50;locus_tag=TcCLB.506829.50;size=1668;Alias=7108.t00005,Tc00.1047053506829.50:pep,Tc00.1047053506829.50,70877119,Tc00.1047053506829.50:mRNA,71423121,TcCLB.506829.50,Tc00.1047053506829.50:exon:1
chr33_CNV6	TcChr33-S	95212	202945	loss	153803	154411	ID=TcCLB.506829.39;Name=TcCLB.506829.39;description=ribosomal+protein+S7%2C+putative;size=609;web_id=TcCLB.506829.39;locus_tag=TcCLB.506829.39;size=609;Alias=7108.t00012,71406377,71423134,70877125,70869252,Tc00.1047053506829.39:exon:1,Tc00.1047053506829.39:mRNA,TcCLB.506829.39,Tc00.1047053506829.39:pep,Tc00.1047053506829.39
chr33_CNV6	TcChr33-S	95212	202945	loss	154865	155803	ID=TcCLB.506829.30;Name=TcCLB.506829.30;description=hypothetical+protein%2C+conserved;size=939;web_id=TcCLB.506829.30;locus_tag=TcCLB.506829.30;size=939;Alias=Tc00.1047053506829.30:mRNA,71423118,70877118,Tc00.1047053506829.30:exon:1,Tc00.1047053506829.30:pep,Tc00.1047053506829.30,7108.t00003,TcCLB.506829.30
chr33_CNV6	TcChr33-S	95212	202945	loss	156299	158395	ID=TcCLB.506829.20;Name=TcCLB.506829.20;description=hypothetical+protein%2C+conserved;size=2097;web_id=TcCLB.506829.20;locus_tag=TcCLB.506829.20;size=2097;Alias=TcCLB.506829.20,7108.t00002,71423116,Tc00.1047053506829.20:pep,Tc00.1047053506829.20:exon:1,Tc00.1047053506829.20:mRNA,Tc00.1047053506829.20,70877117
chr33_CNV6	TcChr33-S	95212	202945	loss	159215	161380	ID=TcCLB.506829.10;Name=TcCLB.506829.10;description=hypothetical+protein%2C+conserved;size=2166;web_id=TcCLB.506829.10;locus_tag=TcCLB.506829.10;size=2166;Alias=7108.t00001,Tc00.1047053506829.10:exon:1,TcCLB.506829.10,Tc00.1047053506829.10:pep,71423113,Tc00.1047053506829.10,Tc00.1047053506829.10:mRNA,70877116
chr33_CNV6	TcChr33-S	95212	202945	loss	162080	162430	ID=TcCLB.506829.5;Name=TcCLB.506829.5;description=hypothetical+protein%2C+conserved;size=351;web_id=TcCLB.506829.5;locus_tag=TcCLB.506829.5;size=351;Alias=Tc00.1047053506829.5:exon:1,Tc00.1047053506829.5:mRNA,Tc00.1047053506829.5,71423137,70877126,Tc00.1047053506829.5:pep,TcCLB.506829.5,7108.t00013
chr33_CNV6	TcChr33-S	95212	202945	loss	162862	163221	ID=TcCLB.511577.188;Name=TcCLB.511577.188;description=hypothetical+protein%2C+conserved;size=360;web_id=TcCLB.511577.188;locus_tag=TcCLB.511577.188;size=360;Alias=70880496,TcCLB.511577.188,71653614,8727.t00026,Tc00.1047053511577.188:pep,Tc00.1047053511577.188,Tc00.1047053511577.188:mRNA,Tc00.1047053511577.188:exon:1
chr33_CNV6	TcChr33-S	95212	202945	loss	166855	169188	ID=TcCLB.511577.180;Name=TcCLB.511577.180;description=retrotransposon+hot+spot+%28RHS%29+protein%2C+putative;size=2334;web_id=TcCLB.511577.180;locus_tag=TcCLB.511577.180;size=2334;Alias=70880488,Tc00.1047053511577.180:mRNA,8727.t00018,TcCLB.511577.180,Tc00.1047053511577.180,Tc00.1047053511577.180:pep,71653598,Tc00.1047053511577.180:exon:1
chr33_CNV6	TcChr33-S	95212	202945	loss	169287	170135	ID=TcCLB.511577.170;Name=TcCLB.511577.170;description=hypothetical+protein%2C+conserved+%28pseudogene%29;size=849;web_id=TcCLB.511577.170;locus_tag=TcCLB.511577.170;size=849;Alias=TcCLB.511577.170,Tc00.1047053511577.170:pseudogenic_transcript,Tc00.1047053511577.170:pseudogenic_transcript:pep,Tc00.1047053511577.170,8727.t00017
chr33_CNV6	TcChr33-S	95212	202945	loss	170579	172459	ID=TcCLB.511577.160;Name=TcCLB.511577.160;description=hypothetical+protein%2C+conserved;size=1881;web_id=TcCLB.511577.160;locus_tag=TcCLB.511577.160;size=1881;Alias=71653596,Tc00.1047053511577.160:mRNA,Tc00.1047053511577.160:pep,70880487,TcCLB.511577.160,8727.t00016,Tc00.1047053511577.160:exon:1,Tc00.1047053511577.160
chr33_CNV6	TcChr33-S	95212	202945	loss	172792	173673	ID=TcCLB.511577.150;Name=TcCLB.511577.150;description=hypothetical+protein%2C+conserved;size=882;web_id=TcCLB.511577.150;locus_tag=TcCLB.511577.150;size=882;Alias=Tc00.1047053511577.150:pep,71653594,8727.t00015,TcCLB.511577.150,Tc00.1047053511577.150,70880486,Tc00.1047053511577.150:mRNA,Tc00.1047053511577.150:exon:1
chr33_CNV6	TcChr33-S	95212	202945	loss	173804	174097	ID=TcCLB.511577.144;Name=TcCLB.511577.144;description=hypothetical+protein%2C+conserved;size=294;web_id=TcCLB.511577.144;locus_tag=TcCLB.511577.144;size=294;Alias=8727.t00023,Tc00.1047053511577.144:pep,TcCLB.511577.144,Tc00.1047053511577.144:mRNA,70880493,Tc00.1047053511577.144:exon:1,71653608,Tc00.1047053511577.144
chr33_CNV6	TcChr33-S	95212	202945	loss	174337	175026	ID=TcCLB.511577.140;Name=TcCLB.511577.140;description=hypothetical+protein%2C+conserved;size=690;web_id=TcCLB.511577.140;locus_tag=TcCLB.511577.140;size=690;Alias=70880485,Tc00.1047053511577.140,71653592,Tc00.1047053511577.140:mRNA,8727.t00014,Tc00.1047053511577.140:pep,TcCLB.511577.140,Tc00.1047053511577.140:exon:1
chr33_CNV6	TcChr33-S	95212	202945	loss	175236	176285	ID=TcCLB.511577.130;Name=TcCLB.511577.130;description=poly%28A%29+export+protein%2C+putative;size=1050;web_id=TcCLB.511577.130;locus_tag=TcCLB.511577.130;size=1050;Alias=Tc00.1047053511577.130:mRNA,71653590,Tc00.1047053511577.130:pep,TcCLB.511577.130,Tc00.1047053511577.130,70880484,Tc00.1047053511577.130:exon:1,8727.t00013
chr33_CNV6	TcChr33-S	95212	202945	loss	176820	177326	ID=TcCLB.511577.120;Name=TcCLB.511577.120;description=hypothetical+protein%2C+conserved;size=507;web_id=TcCLB.511577.120;locus_tag=TcCLB.511577.120;size=507;Alias=Tc00.1047053511577.120:exon:1,71653588,TcCLB.511577.120,Tc00.1047053511577.120:pep,Tc00.1047053511577.120:mRNA,70880483,Tc00.1047053511577.120,8727.t00012
chr33_CNV6	TcChr33-S	95212	202945	loss	178538	179689	ID=TcCLB.511577.110;Name=TcCLB.511577.110;description=exopolyphosphatase;size=1152;web_id=TcCLB.511577.110;locus_tag=TcCLB.511577.110;size=1152;Alias=70880482,71653586,Tc00.1047053511577.110,8727.t00011,Tc00.1047053511577.110:pep,Tc00.1047053511577.110:exon:1,TcCLB.511577.110,Tc00.1047053511577.110:mRNA
chr33_CNV6	TcChr33-S	95212	202945	loss	180290	180466	ID=TcCLB.511577.104;Name=TcCLB.511577.104;description=hypothetical+protein%2C+conserved;size=177;web_id=TcCLB.511577.104;locus_tag=TcCLB.511577.104;size=177;Alias=8727.t00019,Tc00.1047053511577.104:mRNA,71651404,70880489,71653600,TcCLB.511577.104,Tc00.1047053511577.104,Tc00.1047053511577.104:exon:1,Tc00.1047053511577.104:pep,70879347
chr33_CNV6	TcChr33-S	95212	202945	loss	180883	181389	ID=TcCLB.511577.100;Name=TcCLB.511577.100;description=hypothetical+protein%2C+conserved;size=507;web_id=TcCLB.511577.100;locus_tag=TcCLB.511577.100;size=507;Alias=Tc00.1047053511577.100,Tc00.1047053511577.100:mRNA,Tc00.1047053511577.100:pep,TcCLB.511577.100,8727.t00010,71653584,Tc00.1047053511577.100:exon:1,70880481
chr33_CNV6	TcChr33-S	95212	202945	loss	181597	182820	ID=TcCLB.511577.90;Name=TcCLB.511577.90;description=pseudouridylate+synthase-like+protein%2C+putative;size=1224;web_id=TcCLB.511577.90;locus_tag=TcCLB.511577.90;size=1224;Alias=Tc00.1047053511577.90:exon:1,8727.t00009,TcCLB.511577.90,Tc00.1047053511577.90,Tc00.1047053511577.90:pep,70880480,Tc00.1047053511577.90:mRNA,71653582
chr33_CNV6	TcChr33-S	95212	202945	loss	183014	184108	ID=TcCLB.511577.86;Name=TcCLB.511577.86;description=N-acetyltransferase%2C+putative;size=1095;web_id=TcCLB.511577.86;locus_tag=TcCLB.511577.86;size=1095;Alias=TcCLB.511577.86,Tc00.1047053511577.86,Tc00.1047053511577.86:pep,Tc00.1047053511577.86:exon:1,70880491,71653604,8727.t00021,Tc00.1047053511577.86:mRNA
chr33_CNV6	TcChr33-S	95212	202945	loss	184916	185239	ID=TcCLB.511577.83;Name=TcCLB.511577.83;description=thioredoxin%2C+putative;size=324;web_id=TcCLB.511577.83;locus_tag=TcCLB.511577.83;size=324;Alias=70880490,TcCLB.511577.83,Tc00.1047053511577.83,Tc00.1047053511577.83:mRNA,Tc00.1047053511577.83:exon:1,8727.t00020,Tc00.1047053511577.83:pep,71653602
chr33_CNV6	TcChr33-S	95212	202945	loss	185817	186521	ID=TcCLB.511577.80;Name=TcCLB.511577.80;description=hypothetical+protein%2C+conserved;size=705;web_id=TcCLB.511577.80;locus_tag=TcCLB.511577.80;size=705;Alias=71653580,TcCLB.511577.80,8727.t00008,Tc00.1047053511577.80:exon:1,70880479,Tc00.1047053511577.80,Tc00.1047053511577.80:mRNA,Tc00.1047053511577.80:pep
chr33_CNV6	TcChr33-S	95212	202945	loss	186925	188529	ID=TcCLB.511577.70;Name=TcCLB.511577.70;description=hypothetical+protein%2C+conserved;size=1605;web_id=TcCLB.511577.70;locus_tag=TcCLB.511577.70;size=1605;Alias=TcCLB.511577.70,8727.t00007,Tc00.1047053511577.70:pep,Tc00.1047053511577.70:exon:1,70880478,Tc00.1047053511577.70:mRNA,Tc00.1047053511577.70,71653578
chr33_CNV6	TcChr33-S	95212	202945	loss	188666	190987	ID=TcCLB.511577.60;Name=TcCLB.511577.60;description=DNA+excision%2Frepair+protein+SNF2%2C+putative;size=2322;web_id=TcCLB.511577.60;locus_tag=TcCLB.511577.60;size=2322;Alias=8727.t00006,71653576,Tc00.1047053511577.60:exon:1,Tc00.1047053511577.60,Tc00.1047053511577.60:mRNA,TcCLB.511577.60,70880477,Tc00.1047053511577.60:pep
chr33_CNV6	TcChr33-S	95212	202945	loss	192179	195181	ID=TcCLB.511577.50;Name=TcCLB.511577.50;description=endo-beta-N-acetylglucosaminidase%2C+putative;size=3003;web_id=TcCLB.511577.50;locus_tag=TcCLB.511577.50;size=3003;Alias=TcCLB.511577.50,8727.t00005,Tc00.1047053511577.50:pep,Tc00.1047053511577.50:exon:1,70880476,Tc00.1047053511577.50,71653574,Tc00.1047053511577.50:mRNA
chr33_CNV6	TcChr33-S	95212	202945	loss	195716	196099	ID=TcCLB.511577.44;Name=TcCLB.511577.44;description=hypothetical+protein%2C+conserved;size=384;web_id=TcCLB.511577.44;locus_tag=TcCLB.511577.44;size=384;Alias=71653612,Tc00.1047053511577.44:pep,Tc00.1047053511577.44:mRNA,Tc00.1047053511577.44:exon:1,Tc00.1047053511577.44,70880495,8727.t00025,TcCLB.511577.44
chr33_CNV6	TcChr33-S	95212	202945	loss	196633	197559	ID=TcCLB.511577.40;Name=TcCLB.511577.40;description=35+kDa+cyclophilin%2C+putative%2CPPIase%2C+putative%2Crotamase%2C+putative%2Cpeptidyl-prolyl+cis-trans+isomerase%2C+putative+%28CYP35%29;size=927;web_id=TcCLB.511577.40;locus_tag=TcCLB.511577.40;size=927;Alias=Tc00.1047053511577.40:pep,TcCLB.511577.40,Tc00.1047053511577.40:exon:1,Tc00.1047053511577.40,8727.t00004,70880475,71653572,Tc00.104705351…
chr33_CNV6	TcChr33-S	95212	202945	loss	197866	200421	ID=TcCLB.511577.30;Name=TcCLB.511577.30;description=hypothetical+protein%2C+conserved;size=2556;web_id=TcCLB.511577.30;locus_tag=TcCLB.511577.30;size=2556;Alias=Tc00.1047053511577.30,Tc00.1047053511577.30:mRNA,71653570,TcCLB.511577.30,70880474,Tc00.1047053511577.30:exon:1,8727.t00003,Tc00.1047053511577.30:pep
chr33_CNV6	TcChr33-S	95212	202945	loss	200938	201774	ID=TcCLB.511577.19;Name=TcCLB.511577.19;description=hypothetical+protein%2C+conserved;size=837;web_id=TcCLB.511577.19;locus_tag=TcCLB.511577.19;size=837;Alias=Tc00.1047053511577.19:pep,Tc00.1047053511577.19,71653606,8727.t00022,Tc00.1047053511577.19:mRNA,TcCLB.511577.19,Tc00.1047053511577.19:exon:1,70880492
chr33_CNV6	TcChr33-S	95212	202945	loss	202053	202616	ID=TcCLB.511577.10;Name=TcCLB.511577.10;description=hypothetical+protein%2C+conserved;size=564;web_id=TcCLB.511577.10;locus_tag=TcCLB.511577.10;size=564;Alias=71653568,8727.t00001,Tc00.1047053511577.10:mRNA,Tc00.1047053511577.10,70880473,Tc00.1047053511577.10:pep,TcCLB.511577.10,Tc00.1047053511577.10:exon:1
chr33_CNV7	TcChr33-S	497465	536706	loss	502939	503181	ID=TcCLB.506893.25;Name=TcCLB.506893.25;description=U6+snRNA-associated+Sm-like+protein+LSm6p;size=243;web_id=TcCLB.506893.25;locus_tag=TcCLB.506893.25;size=243;Alias=Tc00.1047053506893.25,70871924,Tc00.1047053506893.25:exon:1,TcCLB.506893.25,Tc00.1047053506893.25:mRNA,7130.t00011,71411157,Tc00.1047053506893.25:pep
chr33_CNV7	TcChr33-S	497465	536706	loss	503516	503869	ID=TcCLB.506893.40;Name=TcCLB.506893.40;description=hypothetical+protein%2C+conserved;size=354;web_id=TcCLB.506893.40;locus_tag=TcCLB.506893.40;size=354;Alias=71411143,71662270,70871917,Tc00.1047053506893.40:exon:1,Tc00.1047053506893.40,Tc00.1047053506893.40:mRNA,70883378,Tc00.1047053506893.40:pep,7130.t00004,TcCLB.506893.40
chr33_CNV7	TcChr33-S	497465	536706	loss	504124	504450	ID=TcCLB.506893.50;Name=TcCLB.506893.50;description=hypothetical+protein%2C+conserved;size=327;web_id=TcCLB.506893.50;locus_tag=TcCLB.506893.50;size=327;Alias=TcCLB.506893.50,Tc00.1047053506893.50:mRNA,7130.t00005,70871918,Tc00.1047053506893.50:exon:1,Tc00.1047053506893.50,71411145,Tc00.1047053506893.50:pep
chr33_CNV7	TcChr33-S	497465	536706	loss	504792	505802	ID=TcCLB.506893.60;Name=TcCLB.506893.60;description=hypothetical+protein%2C+conserved;size=1011;web_id=TcCLB.506893.60;locus_tag=TcCLB.506893.60;size=1011;Alias=Tc00.1047053506893.60:pep,Tc00.1047053506893.60:mRNA,Tc00.1047053506893.60,Tc00.1047053506893.60:exon:1,71411147,TcCLB.506893.60,7130.t00006,70871919
chr33_CNV7	TcChr33-S	497465	536706	loss	506220	507956	ID=TcCLB.506893.70;Name=TcCLB.506893.70;description=hypothetical+protein%2C+conserved;size=1737;web_id=TcCLB.506893.70;locus_tag=TcCLB.506893.70;size=1737;Alias=Tc00.1047053506893.70:pep,Tc00.1047053506893.70,71411149,TcCLB.506893.70,Tc00.1047053506893.70:exon:1,70871920,Tc00.1047053506893.70:mRNA,7130.t00007
chr33_CNV7	TcChr33-S	497465	536706	loss	508300	508863	ID=TcCLB.506893.80;Name=TcCLB.506893.80;description=monothiol+glutaredoxin%2C+putative;size=564;web_id=TcCLB.506893.80;locus_tag=TcCLB.506893.80;size=564;Alias=7130.t00008,Tc00.1047053506893.80,Tc00.1047053506893.80:exon:1,70871921,Tc00.1047053506893.80:mRNA,71411151,TcCLB.506893.80,Tc00.1047053506893.80:pep
chr33_CNV7	TcChr33-S	497465	536706	loss	509031	509954	ID=TcCLB.506893.90;Name=TcCLB.506893.90;description=hypothetical+protein%2C+conserved;size=924;web_id=TcCLB.506893.90;locus_tag=TcCLB.506893.90;size=924;Alias=70871922,Tc00.1047053506893.90:exon:1,TcCLB.506893.90,71411153,7130.t00009,Tc00.1047053506893.90,Tc00.1047053506893.90:pep,Tc00.1047053506893.90:mRNA
chr33_CNV7	TcChr33-S	497465	536706	loss	510131	510916	ID=TcCLB.506893.100;Name=TcCLB.506893.100;description=hypothetical+protein%2C+conserved;size=786;web_id=TcCLB.506893.100;locus_tag=TcCLB.506893.100;size=786;Alias=TcCLB.506893.100,Tc00.1047053506893.100:pep,70871923,Tc00.1047053506893.100:mRNA,71411155,Tc00.1047053506893.100,7130.t00010,Tc00.1047053506893.100:exon:1
chr33_CNV7	TcChr33-S	497465	536706	loss	511153	511584	ID=TcCLB.506895.5;Name=TcCLB.506895.5;description=hypothetical+protein;size=432;web_id=TcCLB.506895.5;locus_tag=TcCLB.506895.5;size=432;Alias=Tc00.1047053506895.5:mRNA,70872688,TcCLB.506895.5,Tc00.1047053506895.5:pep,Tc00.1047053506895.5,71412595,7131.t00009,Tc00.1047053506895.5:exon:1
chr33_CNV7	TcChr33-S	497465	536706	loss	511864	512577	ID=TcCLB.506895.10;Name=TcCLB.506895.10;description=hypothetical+protein%2C+conserved;size=714;web_id=TcCLB.506895.10;locus_tag=TcCLB.506895.10;size=714;Alias=Tc00.1047053506895.10:mRNA,7131.t00001,Tc00.1047053506895.10,70872682,Tc00.1047053506895.10:exon:1,TcCLB.506895.10,71412583,Tc00.1047053506895.10:pep
chr33_CNV7	TcChr33-S	497465	536706	loss	513152	514747	ID=TcCLB.506895.20;Name=TcCLB.506895.20;description=hypothetical+protein%2C+conserved;size=1596;web_id=TcCLB.506895.20;locus_tag=TcCLB.506895.20;size=1596;Alias=70872683,Tc00.1047053506895.20,TcCLB.506895.20,7131.t00002,Tc00.1047053506895.20:exon:1,Tc00.1047053506895.20:mRNA,71412585,Tc00.1047053506895.20:pep
chr33_CNV7	TcChr33-S	497465	536706	loss	515229	515819	ID=TcCLB.506895.30;Name=TcCLB.506895.30;description=hypothetical+protein%2C+conserved;size=591;web_id=TcCLB.506895.30;locus_tag=TcCLB.506895.30;size=591;Alias=Tc00.1047053506895.30:exon:1,TcCLB.506895.30,71412587,70872684,Tc00.1047053506895.30:pep,7131.t00003,Tc00.1047053506895.30:mRNA,Tc00.1047053506895.30
chr33_CNV7	TcChr33-S	497465	536706	loss	517538	519574	ID=TcCLB.506895.40;Name=TcCLB.506895.40;description=MCAK-like+kinesin%2C+putative;size=2037;web_id=TcCLB.506895.40;locus_tag=TcCLB.506895.40;size=2037;Alias=TcCLB.506895.40,70872685,Tc00.1047053506895.40,71412589,Tc00.1047053506895.40:exon:1,7131.t00004,Tc00.1047053506895.40:mRNA,Tc00.1047053506895.40:pep
chr33_CNV7	TcChr33-S	497465	536706	loss	520306	521913	ID=TcCLB.506895.50;Name=TcCLB.506895.50;description=hypothetical+protein%2C+conserved;size=1608;web_id=TcCLB.506895.50;locus_tag=TcCLB.506895.50;size=1608;Alias=TcCLB.506895.50,Tc00.1047053506895.50:pep,Tc00.1047053506895.50,Tc00.1047053506895.50:mRNA,71412591,Tc00.1047053506895.50:exon:1,70872686,7131.t00005
chr33_CNV7	TcChr33-S	497465	536706	loss	522151	525843	ID=TcCLB.506895.60;Name=TcCLB.506895.60;description=hypothetical+protein%2C+conserved+%28pseudogene%29;size=3693;web_id=TcCLB.506895.60;locus_tag=TcCLB.506895.60;size=3693;Alias=7131.t00006,TcCLB.506895.60,Tc00.1047053506895.60,Tc00.1047053506895.60:pseudogenic_transcript:pep,Tc00.1047053506895.60:pseudogenic_transcript
chr33_CNV7	TcChr33-S	497465	536706	loss	526130	527119	ID=TcCLB.506895.80;Name=TcCLB.506895.80;description=trans-sialidase%2C+putative;size=990;web_id=TcCLB.506895.80;locus_tag=TcCLB.506895.80;size=990;Alias=Tc00.1047053506895.80:pep,Tc00.1047053506895.80:exon:1,TcCLB.506895.80,71412593,7131.t00008,70872687,Tc00.1047053506895.80:mRNA,Tc00.1047053506895.80
[truncated: 322 more rows]

## Sheet: nonesmeraldo-indel content
Supplementary Table S2: Gene content of CNVs detected by aCGH in the clone D11. The reference chromosomes (TcChr) of CLB are indicated by its number and haplotype, (S) for Esmeraldo-like or (P) for non-Esmeraldo-like haplotypes. The gene content of CNVs in the S and P haplotypes are shown separately. Colunms: 1st, each CNV was identified by the CLB chromosome where it was mapped; 2nd , CLB refere…
[truncated: 1,495 more rows]
